# Supplementary material for: Capitalizing on genebank core collections for rare and novel disease resistance loci to enhance barley resilience
Source: J Exp Bot. 2024 Jun 27;75(18):5940–54. doi: 10.1093/jxb/erae283 (PMC11427843; doi:10.1093/jxb/erae283)
Supplement: erae283_suppl_Supplementary_Tables_S1-S6 [file erae283_suppl_supplementary_tables_s1-s6.xlsx]

## Sheet: S1
Table S1 List of 1,110 genotypes used in this study
genotype	panel	growth_habit	row_type	origin	continent	breeder	release_year	BioSamples ID	genotype name used for BioSamples	heading date	lodging	plant height	Blumeria graminis hordei	Puccinia hordei	Ramularia collo-cygni	R.commune
Abbie	Elite	spring	2-rowed	DEU	Europe	KWS Lochow GmbH	2018	SAMEA110189749	Abbie	75.6792	2.1749	75.6777	1.60766	3.27747	3.42831	1.31033
Adalina	Elite	winter	6-rowed	AUT	Europe	Saatzucht Donau	2018	SAMEA110189983	Adalina	133.022	1.94092	104.791	4.56451	4.70438	3.52211	1.51604
Advent	Elite	spring	2-rowed	CZE	Europe	Selgen	2009	SAMEA110190007	Advent	75.2941	1.64447	84.5545	1.28255	2.70466	4.36583	1.34411
AF_Cesar	Elite	spring	2-rowed	CZE	Europe	Agrotest phyto, s.r.o.	2014	SAMEA110189858	AF_Cesar	76.1545	1.32464	73.0306	1.82463	3.98769	4.50098	1.309
AF_Lucius	Elite	spring	2-rowed	CZE	Europe	Agrotest phyto, s.r.o.	2009	SAMEA110189859	AF_Lucius	78.7418	1.59307	83.5913	3.55726	2.93641	4.43705	1.32456
Aida	Elite	winter	2-rowed	AUT	Europe	Saatzucht Donau	2017	SAMEA110189984	Aida	134.901	1.36581	99.2052	3.55642	2.99608	3.80793	0.937512
Airway	Elite	spring	2-rowed	Unknown	Unknown	Nordic Seed	2017	SAMEA110189802	Airway	75.3502	1.544	84.0197	1.42251	2.33984	3.09409	1.31232
Akcent	Elite	spring	2-rowed	CZE	Europe	Selgen	1992	SAMEA110189836	Akcent	75.026	1.34672	80.0402	2.11885	2.23818	4.52156	1.30915
Aksamit	Elite	spring	2-rowed	Unknown	Unknown	Selgen	2007	SAMEA110189837	Aksamit	74.6935	1.16077	81.6946	1.65812	2.3684	4.38543	1.31632
Albertine	Elite	winter	2-rowed	DEU	Europe	J.Breun	2013	SAMEA110189892	Albertine	136.147	1.51011	98.7831	3.18	3.078	3.88533	1.07966
Aliciana	Elite	spring	2-rowed	DEU	Europe	KWS Lochow GmbH	2009	SAMEA110189750	Aliciana	74.3242	1.74089	81.57	2.28056	2.43516	3.30259	1.30571
Amadora	Elite	spring	2-rowed	DEU	Europe	KWS Lochow GmbH	2014	SAMEA110189751	Amadora	72.6811	1.5889	77.2267	1.39985	4.28529	3.74552	1.30808
Ambrosia	Elite	spring	2-rowed	DEU	Europe	Saatbau Linz	2019	SAMEA110189752	Ambrosia	79.327	1.6576	82.9225	3.16378	3.01333	2.58983	1.39846
Amistar	Elite	winter	6-rowed	FRA	Europe	KWS Momont	2012	SAMEA110189928	Amistar	132.925	1.74643	103.325	6.58914	3.72498	4.36879	1.67744
Amulet	Elite	spring	2-rowed	CZE	Europe	Selgen	1995	SAMEA110189838	Amulet	74.0143	2.44255	80.7755	2.83531	3.18036	3.71468	1.3478
Anja	Elite	winter	6-rowed	DEU	Europe	J.Breun	2013	SAMEA110189893	Anja	136.738	1.48767	103.904	4.27605	3.8007	3.22219	1.07966
Antje	Elite	winter	6-rowed	DEU	Europe	Nordsaat	2018	SAMEA110189963	Antje	136.073	1.95919	116.395	2.53419	4.15311	4.90239	1.28667
Antonella	Elite	winter	6-rowed	DEU	Europe	Nordsaat	2012	SAMEA110189964	Antonella	136.904	2.13454	112.506	3.0197	3.31678	3.60479	1.79536
Arcanda	Elite	winter	2-rowed	AUT	Europe	Saatzucht Donau	2012	SAMEA110189985	Arcanda	134.349	1.82759	102.112	2.41166	2.24457	4.44929	1.16657
Arenia	Elite	winter	6-rowed	POL	Europe	Nordsaat	2016	SAMEA110189965	Arenia	133.839	1.81826	102.174	2.92081	5.66056	5.87231	1.23174
Ariane	Elite	winter	2-rowed	DEU	Europe	KWS Lochow GmbH	2012	SAMEA110189899	Ariane	136.206	1.81737	94.0327	2.2879	3.36391	3.34344	1.37389
Arthur	Elite	spring	2-rowed	Unknown	Unknown	Selgen	2013	SAMEA110189839	Arthur	75.1092	1.49849	84.3713	2.16973	2.5594	3.70019	1.25512
Asta	Elite	spring	2-rowed	DEU	Europe	KWS Lochow GmbH	2012	SAMEA110189753	Asta	74.9464	1.78479	84.2739	1.47472	3.22769	3.36285	1.30944
Astaire	Elite	winter	6-rowed	DEU	Europe	KWS Lochow GmbH	2016	SAMEA110189900	Astaire	136.023	1.43976	104.246	3.02766	4.83458	5.28503	1.29102
Atlas	Elite	spring	2-rowed	DEU	Europe	Selgen	1949	SAMEA110189840	Atlas	75.4032	1.63656	82.7391	2.78431	3.65314	4.31237	1.30824
Atribut	Elite	spring	2-rowed	CZE	Europe	Selgen	1996	SAMEA110189841	Atribut	73.7896	1.3997	81.7707	1.56761	2.1517	5.28398	1.30925
Atrika	Elite	spring	2-rowed	DEU	Europe	KWS Lochow GmbH	2013	SAMEA110189754	Atrika	72.7342	1.56087	82.8764	0.878363	3.58653	4.59646	1.30799
Avalon	Elite	spring	2-rowed	DEU	Europe	J.Breun	2012	SAMEA110189742	Avalon	75.1189	1.77259	83.7984	2.45475	2.57596	3.32099	1.3014
Avenir	Elite	winter	6-rowed	FRA	Europe	KWS Momont	2019	SAMEA110189929	Avenir	134.233	1.50018	106.773	4.15751	3.18389	5.77381	1.03776
Axioma	Elite	winter	2-rowed	AUT	Europe	Saatzucht Donau	2015	SAMEA110189986	Axioma	137.991	1.49342	94.3276	2.39085	2.77729	3.11567	1.91765
Bartosz	Elite	winter	6-rowed	POL	Europe	Hodowla Ro‚âà√µlin Smolice sp. z o.o. Grupa IHAR	2006	SAMEA110189889	Bartosz	135.138	1.67696	104.753	2.90403	5.03395	4.21841	3.17962
Basic	Elite	spring	2-rowed	Unknown	Unknown	Secobra Recherches	2011	SAMEA110189822	Basic	73.1022	2.03979	84.6824	1.96043	3.29189	4.13821	1.31251
Basza	Elite	spring	2-rowed	POL	Europe	Hodowla Ro‚âà√µlin Smolice sp. z o.o. Grupa IHAR	2006	SAMEA110189736	Basza	77.237	1.43134	86.9585	1.07996	3.12247	3.7655	1.30894
Bazant	Elite	winter	6-rowed	POL	Europe	Hodowla Ro‚âà√µlin Smolice sp. z o.o. Grupa IHAR	2002	SAMEA110189890	Bazant	136.356	1.86712	102.069	2.79146	4.95552	3.26642	1.29537
Beckenbauer	Elite	winter	6-rowed	DEU	Europe	B.Eckendorf	2019	SAMEA110189868	Beckenbauer	135.08	1.85428	105.011	3.54266	3.93512	4.76577	1.08463
Beckie	Elite	spring	2-rowed	DEU	Europe	KWS Lochow GmbH	2016	SAMEA110189755	Beckie	75.9635	1.26938	73.6452	1.76745	3.68123	4.17057	1.30931
Bella	Elite	winter	6-rowed	DEU	Europe	Nordsaat	2015	SAMEA110189966	Bella	137.174	1.1489	110	2.66666	4.27892	3.13818	1.22678
Bellini	Elite	spring	2-rowed	Unknown	Unknown	Secobra Recherches	2006	SAMEA110189823	Bellini	75.3864	1.99038	83.1816	1.08097	3.41968	4.07237	1.30884
Blask	Elite	spring	2-rowed	POL	Europe	Hodowla Ro‚âà√µlin Smolice sp. z o.o. Grupa IHAR	2001	SAMEA110189737	Blask	76.6599	1.62776	81.7916	2.85336	2.50903	3.86558	1.3128
Bordeaux	Elite	winter	2-rowed	DEU	Europe	Ackermann	2020	SAMEA110189982	Bordeaux	135.921	2.1753	96.994	3.41837	3.39079	4.74479	1.28667
Bordo	Elite	spring	2-rowed	POL	Europe	Hodowla Ro‚âà√µlin Smolice sp. z o.o. Grupa IHAR	2010	SAMEA110189738	Bordo	73.5853	1.38217	84.1901	2.61638	2.75586	5.28979	1.31005
Borrelly	Elite	winter	6-rowed	FRA	Europe	KWS Momont	2018	SAMEA110189930	Borrelly	131.903	1.87892	96.0948	4.188	3.96995	3.13856	1.28667
Boss	Elite	spring	2-rowed	POL	Europe	Hodowla Ro‚âà√µlin Smolice sp. z o.o. Grupa IHAR	1991	SAMEA110189739	Boss	73.009	2.20092	91.2307	1.31335	3.03063	3.77354	1.3087
Brandon	Elite	spring	2-rowed	POL	Europe	Hodowla Ro‚âà√µlin Smolice sp. z o.o. Grupa IHAR	2019	SAMEA110189740	Brandon	74.8087	1.41011	79.581	1.18199	3.54436	4.03762	1.3121
Broadway	Elite	spring	2-rowed	Unknown	Unknown	Nordic Seed	2017	SAMEA110189803	Broadway	75.1335	1.86656	86.532	1.39162	3.45207	4.41713	1.315
Brosza	Elite	winter	2-rowed	POL	Europe	Hodowla Ro‚âà√µlin Smolice sp. z o.o. Grupa IHAR	2015	SAMEA110189891	Brosza	140.679	1.79042	99.5697	2.54094	4.03583	5.87701	1.16657
Bryl	Elite	spring	2-rowed	POL	Europe	Hodowla Ro‚âà√µlin Smolice sp. z o.o. Grupa IHAR	1998	SAMEA110189741	Bryl	74.5258	1.602	87.6094	1.13722	3.21267	4.0383	1.30868
Cadiz	Elite	spring	2-rowed	Unknown	Unknown	Nordic Seed	2020	SAMEA110189804	Cadiz	74.6009	2.19329	85.2688	1.64791	3.61329	3.43047	1.32482
California	Elite	winter	2-rowed	DEU	Europe	Limagrain	2012	SAMEA110189944	California	135.649	1.6156	101.752	2.93072	3.29293	5.14206	1.36892
Calypso	Elite	winter	2-rowed	FRA	Europe	Limagrain	2013	SAMEA110189945	Calypso	135.756	1.75092	109.025	2.6998	2.85045	6.02499	1.03776
Camilla	Elite	winter	6-rowed	DEU	Europe	Saatzucht Donau	1997	SAMEA110189987	Camilla	132.584	1.38537	103.981	4.49352	3.49293	4.15671	2.5061
Campagne	Elite	winter	6-rowed	FRA	Europe	Florimond-Deprez	2008	SAMEA110189887	Campagne	133.969	1.63343	104.621	5.14668	4.85302	3.57252	1.27106
Cantton	Elite	spring	2-rowed	DEU	Europe	KWS Lochow GmbH	2015	SAMEA110189756	Cantton	75.7514	1.48149	84.7966	1.2352	3.32716	2.85185	1.32295
Capricorn	Elite	winter	2-rowed	FRA	Europe	Limagrain	2016	SAMEA110189946	Capricorn	135.431	1.20655	94.2485	2.41053	2.62547	3.76958	1.51107
Caribic	Elite	winter	2-rowed	DEU	Europe	Limagrain	2013	SAMEA110189947	Caribic	137.939	1.27502	104.42	4.00899	2.48501	1.85093	1.16222
Casino	Elite	winter	6-rowed	GBR	Europe	KWS Momont	2011	SAMEA110189948	Casino	133.232	1.42795	104.03	4.00861	3.43523	3.9015	1.66308
Cassata	Elite	winter	2-rowed	FRA	Europe	Limagrain	2004	SAMEA110189949	Cassata	140.007	1.18085	97.5942	3.89183	2.39483	4.81842	1.29102
Cassia	Elite	winter	2-rowed	GBR	Europe	KWS UK	2009	SAMEA110189936	Cassia	137.49	1.54915	96.8143	2.97957	2.20114	4.06899	1.22678
Cassiopee	Elite	winter	2-rowed	FRA	Europe	Secobra Recherches	2012	SAMEA110189997	Cassiopee	133.48	1.39376	99.1129	2.72132	3.15449	4.21065	1.08463
Casting	Elite	winter	2-rowed	FRA	Europe	Limagrain	2017	SAMEA110189950	Casting	135.819	1.83464	96.3205	2.62976	2.822	4.23954	2.29972
Catamaran	Elite	spring	2-rowed	DNK	Europe	Sejet	2011	SAMEA110189757	Catamaran	73.5351	1.8634	81.6585	2.10808	1.69491	3.93026	1.26707
Cayu	Elite	winter	6-rowed	DEU	Europe	Dottenfelderhof	2018	SAMEA110189882	Cayu	139.238	1.48679	108.324	2.86055	3.89583	3.851	1.03776
Chalup	Elite	winter	2-rowed	DEU	Europe	Sejet	2012	SAMEA110190040	Chalup	135.512	1.86256	96.6113	4.06247	3.36769	3.34242	0.937512
Champie	Elite	winter	6-rowed	FRA	Europe	Florimond-Deprez	2005	SAMEA110189888	Champie	133.089	1.83632	94.7058	4.84831	3.54539	3.977	1.66439
Chrissie	Elite	spring	2-rowed	DEU	Europe	KWS Lochow GmbH	2019	SAMEA110189758	Chrissie	73.0957	1.42956	79.195	1.18441	3.64234	4.20357	1.31427
Christelle	Elite	winter	6-rowed	DEU	Europe	Nordsaat	2009	SAMEA110189967	Christelle	133.529	0.975118	104.287	4.11207	4.33558	4.06123	1.40422
Coccinel	Elite	winter	6-rowed	FRA	Europe	Secobra Recherches	2019	SAMEA110189998	Coccinel	134.427	1.72295	103.889	3.24604	3.73358	3.97331	1.93751
Comeback	Elite	winter	2-rowed	Unknown	Unknown	Nordic Seed	2019	SAMEA110190034	Comeback	137.068	1.43964	96.5505	3.68205	2.70744	3.56533	1.52149
Conchita	Elite	spring	2-rowed	DEU	Europe	KWS Lochow GmbH	2007	SAMEA110189759	Conchita	74.3501	2.04272	77.222	1.32192	2.85041	3.81732	1.30991
Conny	Elite	winter	6-rowed	CZE	Europe	Saatzucht Donau	2014	SAMEA110189988	Conny	135.754	1.39169	108.49	4.46965	4.48291	4.91598	1.15096
Coralie	Elite	spring	2-rowed	DEU	Europe	KWS Lochow GmbH	2021	SAMEA110189760	Coralie	73.2531	2.07574	78.805	1.12007	2.1271	4.17956	1.31801
Craft	Elite	winter	2-rowed	DEU	Europe	Syngenta	2017	SAMEA110190029	Craft	135.793	1.46892	101.447	3.4476	2.31875	3.5799	1.08463
Crescendo	Elite	spring	2-rowed	FRA	Europe	Secobra Recherches	2015	SAMEA110189824	Crescendo	74.9649	1.24014	90.6998	1.35968	3.06984	3.33326	1.32278
Creswell	Elite	winter	2-rowed	GBR	Europe	KWS UK	2015	SAMEA110189937	Creswell	136.459	1.14787	98.3079	3.2397	2.43393	2.57202	1.16657
Daisy	Elite	winter	6-rowed	DEU	Europe	J.Breun	2014	SAMEA110189894	Daisy	134.578	1.50967	105.279	3.85304	3.80169	4.33082	1.52432
Dante	Elite	spring	2-rowed	DEU	Europe	KWS Lochow GmbH	2013	SAMEA110189761	Dante	74.6639	2.29727	78.5806	1.27885	2.58245	4.31659	1.253
Delphi	Elite	winter	2-rowed	Unknown	Unknown	Sejet	2008	SAMEA110190041	Delphi	137.517	1.33104	90.8381	3.06927	4.36572	3.1112	6.15875
Desiree	Elite	winter	2-rowed	DEU	Europe	Dr. Peter Franck Pflanzenzucht Oberlimpurg	2019	SAMEA110189883	Desiree	137.05	1.77368	103.599	2.87252	2.74092	3.36471	1.95242
Diablo	Elite	spring	2-rowed	NLD	Europe	Limagrain	2018	SAMEA110189781	Diablo	76.7286	1.74684	78.4224	1.47915	3.48179	3.06478	1.3166
Diadora	Elite	winter	6-rowed	DEU	Europe	DSV	2019	SAMEA110189884	Diadora	133.497	1.54788	110.36	3.54376	4.07572	2.69125	1.54428
Domino	Elite	winter	6-rowed	FRA	Europe	KWS Momont	2014	SAMEA110189931	Domino	135.076	1.35738	109.395	2.85596	2.98486	4.02654	0.937511
Donau	Elite	winter	2-rowed	DEU	Europe	KWS Lochow GmbH	2018	SAMEA110189901	Donau	134.527	1.17338	96.9097	3.55512	3.18946	4.73901	2.06119
Duncan	Elite	spring	2-rowed	DEU	Europe	KWS Lochow GmbH	2015	SAMEA110189762	Duncan	75.1804	1.75692	83.0501	1.26422	3.50311	3.38754	1.30715
Eastway	Elite	spring	2-rowed	Unknown	Unknown	Nordic Seed	2019	SAMEA110189805	Eastway	75.9392	1.75061	80.6045	1.60752	3.65579	4.03669	1.31567
Eifel	Elite	spring	2-rowed	Unknown	Unknown	Secobra Recherches	2013	SAMEA110189825	Eifel	74.5203	1.77359	85.8786	1.57184	3.21596	3.36015	1.30073
Electrum	Elite	winter	2-rowed	Unknown	Unknown	Syngenta	2019	SAMEA110190030	Electrum	135.24	1.44934	103.687	3.30977	3.0168	4.01	1.29102
Ellen	Elite	winter	6-rowed	DEU	Europe	Nordsaat	2014	SAMEA110189968	Ellen	131.778	1.4456	106.793	3.04305	5.54686	3.60986	2.22678
Ellinor	Elite	spring	2-rowed	FRA	Europe	J.Breun	2015	SAMEA110189743	Ellinor	74.2709	1.68148	82.1046	1.51575	1.93442	5.08829	1.31093
Estaminet	Elite	winter	6-rowed	FRA	Europe	KWS Momont	2018	SAMEA110189932	Estaminet	134.463	1.22987	98.0579	3.74144	3.75401	1.10795	1.36892
Esterel	Elite	winter	6-rowed	FRA	Europe	Secobra Recherches	1995	SAMEA110189999	Esterel	133.475	1.74375	99.5416	3.92841	5.2339	4.47324	1.77324
Etincel	Elite	winter	6-rowed	FRA	Europe	Secobra Recherches	2012	SAMEA110190000	Etincel	133.368	1.70686	100.018	4.59093	3.42561	4.41943	2.29972
Eunova	Elite	spring	2-rowed	DEU	Europe	Dr. Peter Franck Pflanzenzucht Oberlimpurg	2000	SAMEA110189735	Eunova	73.6499	2.26656	84.4775	2.78063	3.24505	3.40272	1.31606
Evergreen	Elite	spring	2-rowed	Unknown	Unknown	Nordic Seed	2012	SAMEA110189806	Evergreen	75.3098	2.06671	80.9999	1.47758	2.33078	4.53295	1.30716
Explorer	Elite	spring	2-rowed	FRA	Europe	Secobra Recherches	2011	SAMEA110189826	Explorer	72.9972	1.82068	76.9131	2.23905	2.69219	3.75179	1.29004
Fairway	Elite	spring	2-rowed	DNK	Europe	Nordic Seed	2020	SAMEA110189807	Fairway	74.0234	1.35484	84.9935	1.24831	3.25936	3.97365	1.30824
Fantex	Elite	spring	2-rowed	DEU	Europe	KWS Lochow GmbH	2016	SAMEA110189763	Fantex	75.8807	1.97544	80.1499	1.67056	3.6689	3.97483	1.31618
Faro	Elite	winter	6-rowed	FRA	Europe	KWS Momont	2018	SAMEA110189933	Faro	132.927	1.32581	97.2355	3.65517	4.75942	3.84079	1.80033
Fatima	Elite	spring	2-rowed	FRA	Europe	J.Breun	2016	SAMEA110189744	Fatima	73.0893	1.83653	79.4304	1.21224	3.7223	3.84977	1.81538
Fay	Elite	winter	2-rowed	DEU	Europe	J.Breun	2019	SAMEA110189895	Fay	134.015	1.2972	92.7567	2.90645	2.43544	3.60414	1.54428
Feedway	Elite	spring	2-rowed	DNK	Europe	Nordic Seed	2019	SAMEA110189808	Feedway	71.5957	1.67262	75.2591	1.32591	3.48516	4.78646	1.31102
Filante	Elite	winter	6-rowed	FRA	Europe	KWS Momont	2019	SAMEA110190039	Filante	131.605	2.23314	98.8144	3.097	3.52762	3.93193	1.36395
Findora	Elite	winter	2-rowed	DEU	Europe	Sejet	2013	SAMEA110190010	Findora	133.694	1.3502	96.5357	2.79887	3.6947	4.12455	1.16222
Finola	Elite	winter	6-rowed	AUT	Europe	Saatzucht Donau	2016	SAMEA110189989	Finola	132.878	1.66067	101.971	4.40622	4.88317	4.65009	1.66812
Flagon	Elite	winter	2-rowed	GBR	Europe	Syngenta	2003	SAMEA110190031	Flagon	138.083	1.76008	109.728	3.43319	1.95058	4.3557	1.39987
Flemming	Elite	winter	6-rowed	DEU	Europe	KWS Lochow GmbH	2018	SAMEA110189902	Flemming	135.142	1.74361	106.461	3.68407	2.60892	3.9275	1.64878
Florentine	Elite	winter	2-rowed	Unknown	Unknown	KWS UK	2011	SAMEA110190027	Florentine	137.112	1.29735	104.147	2.97545	2.63779	3.41913	1.02215
Flynn	Elite	winter	2-rowed	GBR	Europe	Limagrain	2019	SAMEA110189951	Flynn	137.654	1.22381	97.1988	4.14577	2.56681	3.21942	1.03776
Focus	Elite	spring	2-rowed	DEU	Europe	Secobra Recherches	2018	SAMEA110189827	Focus	73.7482	1.45433	81.7059	1.273	3.10152	2.98803	1.30796
Francin	Elite	spring	2-rowed	Unknown	Unknown	Selgen	2014	SAMEA110189842	Francin	73.1607	1.17318	84.664	1.78916	2.52352	4.08066	1.30747
Fridericus	Elite	winter	6-rowed	DEU	Europe	KWS Lochow GmbH	2006	SAMEA110189903	Fridericus	135.937	2.45664	114.171	4.96213	4.51785	2.69155	1.03776
Frontier	Elite	spring	2-rowed	Unknown	Unknown	Sejet	2002	SAMEA110189943	Frontier	74.0574	1.77151	72.0829	3.1093	3.45553	3.55847	1.2685
Funky	Elite	winter	6-rowed	FRA	Europe	KWS Momont	2015	SAMEA110190038	Funky	134.779	1.16113	103.89	5.06352	3.29845	3.49858	1.27541
Gambrinus	Elite	winter	6-rowed	FRA	Europe	KWS Momont	2014	SAMEA110190037	Gambrinus	135.973	1.29459	100.595	4.24409	3.58089	3.90016	1.41983
Garner	Elite	spring	2-rowed	GBR	Europe	Syngenta	2006	SAMEA110189845	Garner	75.7546	1.34058	80.4945	1.19991	2.49159	4.75653	1.3059
Gateway	Elite	spring	2-rowed	DNK	Europe	Nordic Seed	2019	SAMEA110189809	Gateway	76.2223	1.28976	78.0535	1.31285	2.7477	4.21524	1.30805
Gimlet	Elite	winter	2-rowed	GBR	Europe	KWS UK	2017	SAMEA110189938	Gimlet	137.17	1.13596	106.777	3.14903	2.35949	4.89721	1.55299
Glacier	Elite	winter	2-rowed	GBR	Europe	KWS UK	2011	SAMEA110189939	Glacier	136.832	1.29967	91.1494	3.03271	2.30293	3.64881	1.29102
Greenway	Elite	spring	2-rowed	DNK	Europe	Nordic Seed	2019	SAMEA110189810	Greenway	72.5711	1.74459	83.1479	1.1775	3.53982	4.44887	1.3091
Grenada	Elite	spring	2-rowed	DEU	Europe	KWS Lochow GmbH	2014	SAMEA110189764	Grenada	75.4336	2.0842	80.7192	1.95726	3.15673	4.34311	1.30825
Griffin	Elite	winter	6-rowed	DEU	Europe	B.Eckendorf	2018	SAMEA110189869	Griffin	135.241	1.90574	104.452	3.88912	3.43181	3.4945	1.92635
GS3051_Leia	Elite	spring	2-rowed	Unknown	Unknown			SAMEA110189745	GS3051_Leia	74.4294	1.494	82.0236	1.43182	2.25175	3.24538	1.30908
Hacker	Elite	spring	2-rowed	FRA	Europe	Secobra Recherches	2019	SAMEA110189828	Hacker	74.3242	1.97571	80.7187	1.34482	3.22443	4.79125	1.30769
Hannelore	Elite	winter	2-rowed	DEU	Europe	Saatzucht Donau	2007	SAMEA110189990	Hannelore	136.813	1.42382	101.753	4.02814	4.42509	4.22192	1.43785
Harris	Elite	spring	2-rowed	DEU	Europe	KWS Lochow GmbH	2016	SAMEA110189765	Harris	73.8098	1.58072	81.0117	1.19671	3.29836	3.97031	1.3091
Hawking	Elite	winter	2-rowed	GBR	Europe	KWS UK	2019	SAMEA110189940	Hawking	136.771	1.5825	100.811	4.50503	2.38645	2.4987	0.937512
Hazel	Elite	spring	2-rowed	DEU	Europe	KWS Lochow GmbH		SAMEA110189766	Hazel	74.6579	1.86753	82.5761	1.09251	2.48594	2.80698	1.31388
Hedwig	Elite	winter	6-rowed	DEU	Europe	B.Eckendorf	2017	SAMEA110189870	Hedwig	134.11	1.59945	116.822	3.10799	3.25937	2.00234	1.41548
Henriette	Elite	winter	6-rowed	DEU	Europe	Nordsaat	2011	SAMEA110189969	Henriette	132.952	1.49604	105.313	3.42877	4.54361	4.79096	1.9133
Heris	Elite	spring	2-rowed	CZE	Europe	Limagrain	1998	SAMEA110189782	Heris	75.3666	1.40588	84.5408	1.24589	3.20121	3.34741	1.30901
Higgins	Elite	winter	6-rowed	DEU	Europe	KWS Lochow GmbH	2017	SAMEA110189904	Higgins	134.971	1.48237	109.432	3.16094	4.43711	5.05496	1.81674
Highway	Elite	spring	2-rowed	DNK	Europe	Nordic Seed	2016	SAMEA110189811	Highway	75.1358	1.62092	80.2587	1.19557	3.53429	3.64928	1.30921
Hobbs	Elite	spring	2-rowed	DEU	Europe	KWS Lochow GmbH	2015	SAMEA110189767	Hobbs	75.0412	1.95826	79.026	1.07575	3.87055	3.69371	1.3082
HOR-10004	PGR	spring	6-rowed	PAK	Asia			SAMEA6619041	HOR 10004 BRG	65.8048	3.89603	83.8657	5.25722	6.15928	3.43272	1.31066
HOR-10005	PGR	spring	6-rowed	PAK	Asia			SAMEA110189554	HOR 10005 BRG	67.9934	4.43965	82.3698	4.65869	5.54504	3.93326	1.3453
HOR-10014	PGR	spring	6-rowed	PAK	Asia			SAMEA110189556	HOR 10014 BRG	66.341	5.9747	83.0041	5.05844	6.61744	3.58177	1.30815
HOR-10016	PGR	spring	6-rowed	PAK	Asia			SAMEA110189631	HOR 10016 BRG	68.9299	4.3114	79.6173	4.19373	5.97433	3.43009	1.32962
HOR-10018	PGR	spring	6-rowed	PAK	Asia			SAMEA110189534	HOR 10018 BRG	67.2748	3.89845	83.0723	3.83228	6.3906	2.76313	1.30914
HOR-1002	PGR	winter	6-rowed	TUR	Asia			SAMEA110189533	HOR 1002 BRG	135.012	5.50569	112.986	5.7667	3.72888	5.17294	3.05516
HOR-10026	PGR	spring	6-rowed	CAN	Americas			SAMEA110189318	HOR 10026 BRG	71.7018	2.40053	99.9663	4.65031	4.55979	1.45033	1.34709
HOR-10044	PGR	spring	6-rowed	ITA	Europe			SAMEA110189685	HOR 10044 BRG	73.934	4.19681	110.326	3.60616	2.92601	3.28282	1.34596
HOR-10046	PGR	winter	6-rowed	USA	Americas			SAMEA110189319	HOR 10046 BRG	131.138	4.32785	111.059	4.32755	5.91069	4.28346	1.15096
HOR-10074	PGR	spring	6-rowed	MNG	Asia			SAMEA110189540	HOR 10074 BRG	70.5603	6.4489	85.6224	3.10092	4.86613	4.29333	1.32218
HOR-10083	PGR	spring	6-rowed	LBY	Africa			SAMEA110189682	HOR 10083 BRG	66.1339	3.68047	74.2236	3.31138	5.94299	5.2906	1.31201
HOR-10087	PGR	spring	6-rowed	LBY	Africa			SAMEA110189683	HOR 10087 BRG	66.6309	3.47229	89.7825	4.97781	4.55116	5.36059	1.34599
HOR-10089	PGR	spring	6-rowed	LBY	Africa			SAMEA110189684	HOR 10089 BRG	65.6487	6.00631	88.1503	4.42716	4.67387	5.77534	1.37677
HOR-10093	PGR	spring	2-rowed	DZA	Africa			SAMEA110189227	HOR 10093 BRG	72.0006	4.37833	107.806	3.52905	3.65035	2.48884	1.36166
HOR-10095	PGR	spring	6-rowed	PER	Americas			SAMEA110189435	HOR 10095 BRG	69.2058	5.30154	93.6993	3.78368	5.51682	2.14496	1.37339
HOR-1013	PGR	winter	6-rowed	GRC	Europe			SAMEA110189587	HOR 1013 BRG	127.495	5.19788	117.682	3.01095	5.48985	2.9254	2.66439
HOR-10157	PGR	spring	6-rowed	LBY	Africa			SAMEA110189688	HOR 10157 BRG	65.4699	4.0182	72.0367	6.78379	4.1881	6.85103	1.30782
HOR-10192	PGR	winter	6-rowed	FRA	Europe			SAMEA6618818	HOR 10192 BRG	132.919	1.63272	100.886	6.36014	3.14263	3.42247	2.79755
HOR-10199	PGR	winter	2-rowed	FRA	Europe			SAMEA110189163	HOR 10199 BRG	135.512	1.54785	104.318	4.80303	2.85458	4.51575	1.16657
HOR-1020	PGR	winter	6-rowed	GRC	Europe			SAMEA6618819	HOR 1020 BRG	136.709	5.00495	115.002	3.64122	6.29308	4.1917	1.80033
HOR-10219	PGR	spring	2-rowed	NLD	Europe			SAMEA110189164	HOR 10219 BRG	73.3447	2.15076	92.6843	1.72189	3.72292	4.92743	1.31738
HOR-10228	PGR	winter	6-rowed	ITA	Europe			SAMEA110189690	HOR 10228 BRG	138.152	5.14649	134.203	2.45682	5.48624	3.60688	1.22678
HOR-10239	PGR	winter	6-rowed	NLD	Europe			SAMEA110189320	HOR 10239 BRG	133.623	2.50898	104.776	2.48562	4.82833	5.10575	1.08463
HOR-10245	PGR	spring	2-rowed	AUT	Europe			SAMEA110189165	HOR 10245 BRG	74.6107	1.84699	81.7749	3.0438	2.29157	4.02162	1.30919
HOR-10257	PGR	spring	2-rowed	PAK	Asia			SAMEA110189294	HOR 10257 BRG	70.5457	1.84754	84.4806	3.72205	4.88487	5.2152	2.34951
HOR-10296	PGR	spring	6-rowed	CAN	Americas			SAMEA110189322	HOR 10296 BRG	69.3252	3.71248	95.2132	4.23536	4.25294	3.19013	1.34711
HOR-10297	PGR	spring	2-rowed	CAN	Americas			SAMEA110189166	HOR 10297 BRG	72.5991	2.27928	93.2699	4.29076	2.98566	3.0355	1.34352
HOR-1031	PGR	winter	6-rowed	GRC	Europe			SAMEA110189589	HOR 1031 BRG	142.517	3.58474	120.004	3.36403	3.60088	3.05625	2.08463
HOR-10366	PGR	winter	6-rowed	ITA	Europe			SAMEA110189692	HOR 10366 BRG	133.135	2.06477	111.993	4.38684	3.01307	4.36498	1.08463
HOR-10406	PGR	winter	6-rowed	ITA	Europe			SAMEA110189689	HOR 10406 BRG	128.281	3.91915	98.1352	5.82698	6.97895	5.38322	3.67744
HOR-10412	PGR	spring	2-rowed	ITA	Europe			SAMEA110189309	HOR 10412 BRG	68.4349	2.89386	102.097	2.98432	2.05857	4.57278	1.32858
HOR-1042	PGR	winter	6-rowed	TUR	Asia			SAMEA110189436	HOR 1042 BRG	131.449	4.65795	113.206	3.88428	4.0994	3.32824	1.77759
HOR-1043	PGR	winter	6-rowed	TUR	Asia			SAMEA110189437	HOR 1043 BRG	130.123	5.64915	119.877	4.07074	6.28062	4.2992	1.92635
HOR-1044	PGR	winter	6-rowed	TUR	Asia			SAMEA6618820	HOR 1044 BRG	140.33	3.84155	128.826	3.42417	5.21638	2.86193	2.80033
HOR-1047	PGR	winter	6-rowed	TUR	Asia			SAMEA110189651	HOR 1047 BRG	129.594	5.38563	103.965	3.85233	3.92674	5.41832	4.03419
HOR-1048	PGR	winter	6-rowed	TUR	Asia			SAMEA6618821	HOR 1048 BRG	137.337	5.03923	123.328	3.04228	2.9943	4.52126	1.53993
HOR-1053	PGR	winter	6-rowed	TUR	Asia			SAMEA110189495	HOR 1053 BRG	133.933	3.76082	114.664	4.66691	4.45278	4.12132	3.07299
HOR-1056	PGR	winter	6-rowed	TUR	Asia			SAMEA110189438	HOR 1056 BRG	139.659	5.34628	119.799	5.88889	3.49284	3.96633	3.38383
HOR-10560	PGR	spring	6-rowed	ITA	Europe			SAMEA110189693	HOR 10560 BRG	70.1305	6.13739	92.4614	4.38665	3.65964	5.19446	1.33999
HOR-10567	PGR	spring	2-rowed	TUR	Asia			SAMEA110189260	HOR 10567 BRG	69.2731	5.904	82.7416	5.33732	4.89415	3.11465	1.34561
HOR-10589	PGR	winter	6-rowed	PRK	Asia			SAMEA110189695	HOR 10589 BRG	133.875	4.2665	117.16	5.46373	6.66037	2.14534	1.80033
HOR-1059	PGR	winter	6-rowed	TUR	Asia			SAMEA110189439	HOR 1059 BRG	128.418	6.56656	110.943	3.7663	6.00083	4.14735	5.94248
HOR-10606	PGR	spring	6-rowed	IRQ	Asia			SAMEA110189547	HOR 10606 BRG	70.6029	4.15855	92.8437	3.87656	3.61706	7.00252	1.34384
HOR-1061	PGR	winter	6-rowed	TUR	Asia			SAMEA110189647	HOR 1061 BRG	132.784	4.53137	124.699	3.82396	3.70688	5.8996	2.54864
HOR-10615	PGR	spring	6-rowed	IRQ	Asia			SAMEA110189694	HOR 10615 BRG	70.4546	2.42803	109.075	5.93328	5.27885	1.23386	1.34798
HOR-1062	PGR	winter	6-rowed	TUR	Asia			SAMEA110189657	HOR 1062 BRG	133.209	3.91489	120.789	3.61111	4.41013	2.24595	3.91075
HOR-10635	PGR	spring	2-rowed	POL	Europe			SAMEA110189257	HOR 10635 BRG	70.3206	2.02513	108.151	5.89991	4.72627	2.42739	1.34666
HOR-1066	PGR	winter	6-rowed	TUR	Asia			SAMEA110189648	HOR 1066 BRG	130.89	5.15006	104.19	5.08119	3.89331	5.91873	2.09457
HOR-10678	PGR	winter	2-rowed	GBR	Europe			SAMEA110189167	HOR 10678 BRG	134.126	1.80176	109.785	2.58022	3.36643	5.39386	1.54428
HOR-10695	PGR	spring	6-rowed	USA	Americas			SAMEA110189323	HOR 10695 BRG	74.5563	3.83398	110.076	5.88349	4.71262	2.53772	1.34386
HOR-10703	PGR	winter	2-rowed	Unknown	Unknown			SAMEA110189168	HOR 10703 BRG	133.981	2.4322	103.764	4.1289	6.28584	4.25749	4.80625
HOR-10704	PGR	winter	2-rowed	Unknown	Unknown			SAMEA110189169	HOR 10704 BRG	135.877	1.99321	92.972	3.25851	5.41051	6.28256	5.93739
HOR-1071	PGR	winter	6-rowed	TUR	Asia			SAMEA6618822	HOR 1071 BRG	130.863	6.50457	107.927	3.88462	4.92898	6.85949	4.7199
HOR-10716	PGR	winter	6-rowed	Unknown	Unknown			SAMEA110189324	HOR 10716 BRG	137.632	2.30161	89.9813	3.93282	5.56034	4.70831	5.53738
HOR-1072	PGR	winter	6-rowed	TUR	Asia			SAMEA110189656	HOR 1072 BRG	135.698	5.07131	117.946	3.98807	4.20631	4.72076	2.32717
HOR-10725	PGR	winter	2-rowed	Unknown	Unknown			SAMEA6618823	HOR 10725 BRG	132.518	1.96959	119.486	3.68683	5.76636	3.90821	1.54853
HOR-10742	PGR	spring	6-rowed	GEO	Europe			SAMEA6619037	HOR 10742 BRG	69.6607	3.46474	98.0648	4.38596	5.36583	3.27013	1.36166
HOR-10749	PGR	spring	2-rowed	GEO	Europe			SAMEA110189314	HOR 10749 BRG	73.1726	4.55775	107.179	4.3424	4.35091	2.20416	1.34388
HOR-10764	PGR	spring	6-rowed	Unknown	Unknown			SAMEA6619036	HOR 10764 BRG	70.2124	1.73226	89.9354	4.67538	6.19994	1.75413	1.30849
HOR-1077	PGR	winter	6-rowed	TUR	Asia			SAMEA110189634	HOR 1077 BRG	137.787	5.47647	118.914	3.42502	4.46119	4.89908	1.51604
HOR-10775	PGR	spring	2-rowed	GEO	Europe			SAMEA6619035	HOR 10775 BRG	71.8014	5.61061	96.2773	2.9815	4.65316	4.40458	1.3453
HOR-10784	PGR	spring	2-rowed	ITA	Europe			SAMEA6619034	HOR 10784 BRG	71.9703	4.63143	92.5856	3.84602	4.09026	4.99633	1.34599
HOR-10787	PGR	spring	6-rowed	ITA	Europe			SAMEA110189697	HOR 10787 BRG	75.4524	4.22124	103.643	4.89673	3.61665	2.53102	1.34645
HOR-1079	PGR	winter	6-rowed	TUR	Asia			SAMEA110189639	HOR 1079 BRG	134.936	4.09907	131.009	4.60782	4.39193	5.28184	4.07734
HOR-10793	PGR	spring	6-rowed	ITA	Europe			SAMEA110189696	HOR 10793 BRG	77.3023	4.2104	101.932	3.69883	4.57959	2.94317	1.34463
HOR-1080	PGR	winter	6-rowed	TUR	Asia			SAMEA6618824	HOR 1080 BRG	135.559	3.89988	124.458	3.5355	4.95121	5.03216	4.71702
HOR-10842	PGR	winter	6-rowed	DEU	Europe			SAMEA110189326	HOR 10842 BRG	139.792	1.74119	113.832	4.24462	3.10051	5.51778	3.8106
HOR-10848	PGR	spring	6-rowed	USA	Americas			SAMEA110189327	HOR 10848 BRG	74.5217	1.33148	79.4517	2.83762	3.39803	4.29787	1.34434
HOR-10850	PGR	winter	2-rowed	FRA	Europe			SAMEA110189170	HOR 10850 BRG	134.828	2.55995	107.623	3.05235	3.65551	4.31417	1.02215
HOR-1087	PGR	winter	2-rowed	TUR	Asia			SAMEA110189295	HOR 1087 BRG	137.444	4.47907	121.559	3.91186	5.15498	4.03574	1.15096
HOR-10872	PGR	winter	2-rowed	DEU	Europe			SAMEA110189171	HOR 10872 BRG	136.446	1.10187	107.244	2.9015	3.57431	4.34416	1.79536
HOR-10873	PGR	winter	6-rowed	DEU	Europe			SAMEA110189705	HOR 10873 BRG	138.186	1.80914	103.229	4.06939	4.51287	2.31216	2.1058
HOR-10886	PGR	spring	2-rowed	GEO	Europe			SAMEA6619033	HOR 10886 BRG	70.5097	5.9244	89.3399	3.14001	4.17447	4.46736	2.29858
HOR-10910	PGR	winter	6-rowed	CHE	Europe			SAMEA110189328	HOR 10910 BRG	132.449	2.32559	107.847	3.23402	3.18976	2.83039	2.52101
HOR-1095	PGR	winter	6-rowed	TUR	Asia			SAMEA110189635	HOR 1095 BRG	134.185	6.02213	120.098	3.29046	4.51534	4.59968	3.42853
HOR-10960	PGR	winter	6-rowed	DEU	Europe			SAMEA110189329	HOR 10960 BRG	134.113	2.4038	99.6577	4.14411	4.58731	1.87911	1.15096
HOR-1099	PGR	winter	6-rowed	TUR	Asia			SAMEA110189636	HOR 1099 BRG	132.661	5.1967	122.541	3.11207	4.64517	5.69283	1.29537
HOR-10990	PGR	spring	6-rowed	FRA	Europe			SAMEA6619032	HOR 10990 BRG	64.8451	5.49059	91.2176	4.20556	6.01475	3.70001	1.33102
HOR-1102	PGR	winter	6-rowed	TUR	Asia			SAMEA110189649	HOR 1102 BRG	131.527	3.3045	119.997	2.51093	3.84387	3.3796	3.39377
HOR-11024	PGR	spring	6-rowed	PRK	Asia			SAMEA110189330	HOR 11024 BRG	74.5713	5.26166	87.9211	4.11045	3.99274	2.39607	1.30815
HOR-11039	PGR	winter	6-rowed	PRK	Asia			SAMEA110189332	HOR 11039 BRG	135.133	3.8823	116.372	4.32974	6.08043	3.16949	3.52598
HOR-1105	PGR	winter	6-rowed	TUR	Asia			SAMEA110189655	HOR 1105 BRG	131.97	4.32143	129.804	4.04993	5.47367	4.68545	2.80238
HOR-1106	PGR	winter	6-rowed	TUR	Asia			SAMEA110189440	HOR 1106 BRG	129.029	5.11732	110.185	4.04551	5.793	3.02549	1.41113
HOR-1107	PGR	winter	6-rowed	TUR	Asia			SAMEA110189441	HOR 1107 BRG	129.694	4.19924	116.904	3.49477	5.24679	4.30885	1.37389
HOR-11083	PGR	winter	6-rowed	PRK	Asia			SAMEA6618825	HOR 11083 BRG	134.43	3.94259	120.944	4.05108	6.97305	2.88936	2.28411
HOR-11101	PGR	winter	6-rowed	PRK	Asia			SAMEA6618826	HOR 11101 BRG	128.527	6.14465	107.938	5.22306	3.25019	3.91895	3.96236
HOR-11109	PGR	spring	6-rowed	NPL	Asia			SAMEA110189084	HOR 11109 BRG	66.909	6.10153	88.687	4.47103	4.90074	5.06596	1.30746
HOR-11112	PGR	spring	6-rowed	NPL	Asia			SAMEA110189158	HOR 11112 BRG	67.303	4.18936	92.1894	4.39848	4.99723	1.20129	1.3587
HOR-11126	PGR	spring	2-rowed	JPN	Asia			SAMEA6619030	HOR 11126 BRG	65.8063	1.71347	81.5791	4.50595	4.90197	4.5925	1.3568
HOR-11137	PGR	spring	2-rowed	JPN	Asia			SAMEA110189172	HOR 11137 BRG	66.9426	2.70536	91.2089	2.77712	5.07532	5.98583	1.36277
HOR-11146	PGR	spring	6-rowed	PRK	Asia			SAMEA110189542	HOR 11146 BRG	71.0236	4.4366	99.7385	5.47237	4.45515	3.52442	1.3155
HOR-11159	PGR	spring	2-rowed	DEU	Europe			SAMEA110188924	HOR 11159 BRG	75.2681	2.37013	81.0589	2.4264	2.48161	4.15874	1.32002
HOR-11165	PGR	winter	6-rowed	RUS	Europe			SAMEA110189083	HOR 11165 BRG	139.417	4.65571	122.295	2.95104	4.60931	3.6344	1.7932
HOR-11173	PGR	spring	6-rowed	TUN	Africa			SAMEA110189698	HOR 11173 BRG	65.9406	4.23839	84.9887	4.00251	4.71928	8.54822	1.34389
HOR-11174	PGR	spring	6-rowed	TUN	Africa			SAMEA110189699	HOR 11174 BRG	67.2822	4.95532	97.7914	4.01914	4.89908	2.64933	1.3587
HOR-11181	PGR	spring	6-rowed	TUN	Africa			SAMEA110189700	HOR 11181 BRG	66.132	4.63294	71.4065	5.01563	4.2713	6.29724	1.37235
HOR-11203	PGR	winter	6-rowed	DEU	Europe			SAMEA110189334	HOR 11203 BRG	135.968	3.01969	117.057	5.71324	3.54278	4.39695	1.53558
HOR-1123	PGR	spring	6-rowed	JPN	Asia			SAMEA110189497	HOR 1123 BRG	73.8987	4.19105	93.185	3.05944	3.44959	3.26711	1.36134
HOR-11309	PGR	spring	2-rowed	JPN	Asia			SAMEA110189173	HOR 11309 BRG	72.1624	2.63423	102.75	3.61543	3.94622	3.57362	1.34386
HOR-1133	PGR	spring	6-rowed	FRA	Europe			SAMEA110189552	HOR 1133 BRG	78.1875	5.83238	96.6794	3.80812	3.24902	4.35443	1.32004
HOR-11409	PGR	spring	6-rowed	KOR	Asia			SAMEA6619028	HOR 11409 BRG	66.923	5.42033	99.9234	4.22061	4.87024	4.28486	1.36277
HOR-11414	PGR	spring	6-rowed	IND	Asia			SAMEA110189726	HOR 11414 BRG	65.7459	5.19152	91.5674	3.3274	5.39116	5.74864	1.34645
HOR-11419	PGR	spring	6-rowed	IND	Asia			SAMEA110189629	HOR 11419 BRG	69.3148	3.93713	93.8366	4.43837	5.80718	3.85789	1.34388
HOR-11420	PGR	spring	6-rowed	IND	Asia			SAMEA110189491	HOR 11420 BRG	63.7917	3.11443	83.5765	3.4232	5.6671	3.75746	1.67363
HOR-11431	PGR	spring	6-rowed	PER	Americas			SAMEA6619027	HOR 11431 BRG	75.4899	4.75833	90.6165	4.10269	3.84992	2.89836	1.34329
HOR-11448	PGR	spring	6-rowed	USA	Americas			SAMEA6619026	HOR 11448 BRG	67.942	6.04563	91.1445	4.26234	5.99904	1.44818	1.34596
HOR-11450	PGR	spring	6-rowed	USA	Americas			SAMEA6619025	HOR 11450 BRG	76.166	5.42807	89.5962	4.4629	5.92289	2.0243	1.34599
HOR-11480	PGR	spring	6-rowed	ITA	Europe			SAMEA110189612	HOR 11480 BRG	69.5882	4.2732	88.7428	4.50671	3.36456	4.40524	1.34709
HOR-1158	PGR	spring	6-rowed	GRC	Europe			SAMEA110189485	HOR 1158 BRG	69.378	5.14433	93.2146	4.61285	4.34468	4.47977	1.3441
HOR-11608	PGR	winter	6-rowed	KOR	Asia			SAMEA110189442	HOR 11608 BRG	132.407	4.67262	120.921	4.82025	6.38961	3.60874	1.36892
HOR-11658	PGR	winter	6-rowed	IND	Asia			SAMEA110189085	HOR 11658 BRG	129.014	4.742	110.312	3.49814	7.70286	3.71188	4.8167
HOR-11662	PGR	winter	6-rowed	AFG	Asia			SAMEA6618827	HOR 11662 BRG	139.003	4.90603	96.1144	3.83511	6.77215	3.45143	5.03955
HOR-11688	PGR	winter	6-rowed	JPN	Asia			SAMEA110189430	HOR 11688 BRG	131.233	3.70718	104.853	3.42014	6.59032	3.10145	3.43723
HOR-11699	PGR	winter	6-rowed	JPN	Asia			SAMEA110189431	HOR 11699 BRG	131.275	4.10488	105.58	4.08729	7.85144	3.5733	3.5524
HOR-1179	PGR	spring	6-rowed	TUR	Asia			SAMEA110189645	HOR 1179 BRG	68.8696	4.63458	95.8058	4.22375	3.84459	5.04123	1.36176
HOR-11803	PGR	winter	6-rowed	IND	Asia			SAMEA110189490	HOR 11803 BRG	129.98	5.30747	111.478	5.19499	7.04439	5.93268	5.16262
HOR-11804	PGR	winter	6-rowed	CHN	Asia			SAMEA110189615	HOR 11804 BRG	132.336	4.83835	112.897	3.48911	7.3278	5.56571	4.71702
HOR-11839	PGR	winter	6-rowed	IND	Asia			SAMEA110189624	HOR 11839 BRG	127.665	6.99146	106.279	4.33351	6.96256	5.35303	6.42418
HOR-11840	PGR	winter	6-rowed	TUR	Asia			SAMEA110189598	HOR 11840 BRG	130.373	4.46335	108.834	5.3259	5.12212	5.37964	4.43288
HOR-11875	PGR	winter	6-rowed	JPN	Asia			SAMEA6618828	HOR 11875 BRG	124.659	4.29886	100.442	4.11259	7.32744	3.73643	3.23174
HOR-1191	PGR	spring	6-rowed	TUR	Asia			SAMEA110189643	HOR 1191 BRG	69.2681	5.58172	96.0815	4.90777	3.11067	6.08294	1.30759
HOR-11922	PGR	winter	6-rowed	CHN	Asia			SAMEA6619024	HOR 11922 BRG	130.604	6.975	109.841	3.42226	7.44456	4.4571	3.81027
HOR-11966	PGR	winter	6-rowed	IND	Asia			SAMEA110189599	HOR 11966 BRG	130.828	5.24178	111.533	5.10224	3.66605	3.89766	2.39987
HOR-11967	PGR	winter	6-rowed	CAN	Americas			SAMEA110189432	HOR 11967 BRG	141.729	4.88885	123.145	5.36337	4.63423	2.05442	2.16657
HOR-11975	PGR	winter	6-rowed	AFG	Asia			SAMEA110189443	HOR 11975 BRG	137.818	5.62215	106.95	3.11818	6.24316	4.92412	3.79499
HOR-11978	PGR	winter	6-rowed	AFG	Asia			SAMEA110189632	HOR 11978 BRG	131.282	6.1128	106.378	4.30699	7.67967	4.94288	4.80625
HOR-12026	PGR	winter	6-rowed	JPN	Asia			SAMEA110189444	HOR 12026 BRG	125.738	5.7849	99.8562	4.90501	7.62609	5.12479	4.71702
HOR-1205	PGR	spring	6-rowed	TUR	Asia			SAMEA110189653	HOR 1205 BRG	71.6788	5.5083	90.8374	4.52158	5.16893	3.88073	1.34542
HOR-12070	PGR	spring	6-rowed	FRA	Europe			SAMEA6619023	HOR 12070 BRG	74.6754	2.17529	95.6374	3.10886	4.29587	2.71804	1.38064
HOR-12072	PGR	winter	6-rowed	FRA	Europe			SAMEA6618829	HOR 12072 BRG	131.988	3.6252	110.494	3.44785	4.60727	4.20832	1.29102
HOR-12086	PGR	winter	6-rowed	CAN	Americas			SAMEA110189600	HOR 12086 BRG	138.541	2.39489	113.579	3.03946	5.11694	3.76407	2.03776
HOR-1211	PGR	spring	6-rowed	TUR	Asia			SAMEA110189498	HOR 1211 BRG	65.564	4.9313	98.0815	4.12766	3.81106	4.94462	1.34709
HOR-12157	PGR	winter	6-rowed	CHE	Europe			SAMEA110189613	HOR 12157 BRG	138.131	3.66039	124.259	4.34466	6.25837	4.28033	3.82021
HOR-12158	PGR	winter	2-rowed	CHE	Europe			SAMEA110189291	HOR 12158 BRG	142.495	3.85319	127.106	4.79135	6.40046	4.0972	1.36892
HOR-12168	PGR	winter	2-rowed	CHE	Europe			SAMEA6618830	HOR 12168 BRG	137.17	4.16708	123.222	5.35329	4.73159	2.97108	4.1045
HOR-12171	PGR	winter	6-rowed	CHE	Europe			SAMEA6618831	HOR 12171 BRG	139.768	1.84476	101.782	3.44919	7.93924	2.79185	3.67744
HOR-12184	PGR	winter	2-rowed	CHE	Europe			SAMEA6618832	HOR 12184 BRG	138.83	3.64119	123.567	3.59637	7.0593	2.96989	3.38383
HOR-12188	PGR	winter	6-rowed	CHE	Europe			SAMEA110189606	HOR 12188 BRG	138.827	2.89646	112.146	3.64453	5.00506	3.62671	3.43723
HOR-12192	PGR	winter	2-rowed	CHE	Europe			SAMEA110189292	HOR 12192 BRG	140.142	4.05344	118.636	4.13271	7.23176	1.05841	3.22809
HOR-12197	PGR	winter	2-rowed	CHE	Europe			SAMEA110189293	HOR 12197 BRG	138.531	5.45339	121.146	3.7792	7.47858	3.63746	3.97028
HOR-12203	PGR	winter	2-rowed	CHE	Europe			SAMEA110189258	HOR 12203 BRG	133.589	3.83992	128.776	3.64406	6.14785	4.19804	4.29563
HOR-12205	PGR	winter	2-rowed	CHE	Europe			SAMEA110189256	HOR 12205 BRG	137.689	5.07545	127.843	4.6239	6.32665	2.80625	1.39987
HOR-12211	PGR	winter	6-rowed	CHE	Europe			SAMEA110189481	HOR 12211 BRG	142.657	3.0633	131.174	4.26472	3.49918	3.18709	1.15096
HOR-12213	PGR	winter	6-rowed	CHE	Europe			SAMEA110189576	HOR 12213 BRG	138.886	4.93995	121.493	6.60165	4.00698	4.57208	4.23196
HOR-12217	PGR	winter	2-rowed	CHE	Europe			SAMEA110189228	HOR 12217 BRG	144.772	1.89233	111.251	4.12176	4.74794	1.37713	1.99512
HOR-12222	PGR	spring	6-rowed	AFG	Asia			SAMEA110189445	HOR 12222 BRG	72.2204	5.34492	81.6179	4.80815	6.3006	2.28243	1.274
HOR-12232	PGR	winter	2-rowed	TUR	Asia			SAMEA110189286	HOR 12232 BRG	137.193	3.49388	115.848	2.56226	5.75538	2.20076	4.05081
HOR-12251	PGR	winter	6-rowed	TUR	Asia			SAMEA110189720	HOR 12251 BRG	137.271	5.19121	100.94	4.56269	5.42757	4.00106	6.23671
HOR-12257	PGR	winter	6-rowed	TUR	Asia			SAMEA110189596	HOR 12257 BRG	139.502	4.37935	132.545	5.7551	5.19822	3.97991	1.99512
HOR-12282	PGR	winter	6-rowed	TUR	Asia			SAMEA110189597	HOR 12282 BRG	134.139	3.97128	124.207	2.7262	6.73449	4.09441	2.79536
HOR-12301	PGR	winter	6-rowed	NPL	Asia			SAMEA110189616	HOR 12301 BRG	125.927	4.29607	100.436	3.48386	7.4701	7.91265	6.25555
HOR-12311	PGR	winter	6-rowed	FRA	Europe			SAMEA6618833	HOR 12311 BRG	134.186	2.21359	106.094	5.71951	3.5974	4.60214	2.23671
HOR-12326	PGR	winter	2-rowed	GBR	Europe			SAMEA110189287	HOR 12326 BRG	137.521	1.47787	101.613	4.24182	4.00291	3.28131	2.37886
HOR-1234	PGR	spring	6-rowed	GRC	Europe			SAMEA110189566	HOR 1234 BRG	73.7464	3.34771	66.3101	4.54794	3.60378	4.03176	1.34298
HOR-12352	PGR	winter	6-rowed	JPN	Asia			SAMEA110189335	HOR 12352 BRG	133.822	3.29148	99.8874	4.31081	7.47652	1.9672	3.28104
HOR-12367	PGR	winter	6-rowed	JPN	Asia			SAMEA6618834	HOR 12367 BRG	137.474	4.0983	121.482	2.99563	4.861	4.02622	2.67309
HOR-12394	PGR	winter	6-rowed	JPN	Asia			SAMEA110189336	HOR 12394 BRG	129.18	2.59342	92.0528	6.27428	8.09317	6.54	4.00286
HOR-12402	PGR	spring	6-rowed	ALB	Europe			SAMEA110189702	HOR 12402 BRG	72.5885	4.47167	102.681	3.95555	5.10735	2.03532	1.35851
HOR-12412	PGR	spring	6-rowed	ITA	Europe			SAMEA6619022	HOR 12412 BRG	70.4805	4.99494	94.2652	4.14426	3.89215	3.57815	1.34412
HOR-12471	PGR	winter	2-rowed	JPN	Asia			SAMEA110189174	HOR 12471 BRG	126.561	3.84069	100.23	4.98353	6.8198	3.74813	6.07754
HOR-1251	PGR	spring	6-rowed	JPN	Asia			SAMEA6619020	HOR 1251 BRG	67.47	1.58402	73.1613	2.44581	6.03775	1.90422	1.30887
HOR-1253	PGR	spring	6-rowed	GRC	Europe			SAMEA110189588	HOR 1253 BRG	68.3442	5.17826	97.2054	4.03527	2.9865	4.2616	1.86828
HOR-1263	PGR	spring	2-rowed	TUR	Asia			SAMEA110189301	HOR 1263 BRG	70.8871	5.76655	88.8643	2.87259	5.0853	4.01896	1.26176
HOR-1264	PGR	spring	2-rowed	AUS	Oceania			SAMEA110189204	HOR 1264 BRG	65.168	3.81204	96.2041	4.80884	3.75954	3.3409	1.34329
HOR-1266	PGR	spring	2-rowed	TUR	Asia			SAMEA110189299	HOR 1266 BRG	71.484	5.37489	93.5404	4.20221	3.86712	2.65036	1.41828
HOR-1267	PGR	spring	6-rowed	GRC	Europe			SAMEA110189573	HOR 1267 BRG	71.2598	4.34781	94.1166	3.68544	4.93447	2.56398	1.34237
HOR-1270	PGR	spring	2-rowed	ALB	Europe			SAMEA110189290	HOR 1270 BRG	72.886	4.4117	88.5048	3.20682	3.55762	4.70828	1.3483
HOR-12777	PGR	spring	6-rowed	Unknown	Unknown			SAMEA110189337	HOR 12777 BRG	69.1992	1.89288	88.3511	1.31653	3.69461	4.73766	1.32438
HOR-12791	PGR	spring	6-rowed	ITA	Europe			SAMEA6619015	HOR 12791 BRG	72.4834	3.75782	93.1266	5.32298	3.74377	3.46483	1.31347
HOR-12828	PGR	spring	6-rowed	SYR	Asia			SAMEA110189577	HOR 12828 BRG	65.2796	2.7426	85.8543	4.79068	4.81133	6.88927	1.30762
HOR-12830	PGR	winter	6-rowed	SYR	Asia			SAMEA6618835	HOR 12830 BRG	142.678	2.55909	92.369	4.94203	3.84953	4.84666	5.21485
HOR-1284	PGR	spring	6-rowed	GRC	Europe			SAMEA110189571	HOR 1284 BRG	70.1691	5.17127	108.105	3.13304	5.48575	3.5146	1.3483
HOR-1313	PGR	winter	6-rowed	GRC	Europe			SAMEA110189572	HOR 1313 BRG	138.826	2.22849	131.488	4.02811	4.3777	2.34483	1.08463
HOR-13418	PGR	spring	6-rowed	MAR	Africa			SAMEA110189601	HOR 13418 BRG	67.5618	5.82374	86.1582	2.5894	3.43907	6.27413	1.3084
HOR-13426	PGR	spring	6-rowed	MAR	Africa			SAMEA110189486	HOR 13426 BRG	68.1192	6.16718	85.7719	3.80984	4.7973	4.66268	3.34561
HOR-13515	PGR	spring	2-rowed	FRA	Europe			SAMEA110189315	HOR 13515 BRG	75.5047	1.95512	74.2605	3.21247	3.15352	2.16274	1.31661
HOR-1359	PGR	winter	2-rowed	IRN	Asia			SAMEA110189175	HOR 1359 BRG	132.76	6.12279	96.5234	7.04527	6.34619	4.50617	3.89992
HOR-1361	PGR	winter	6-rowed	DEU	Europe			SAMEA6618836	HOR 1361 BRG	133.667	3.89761	108.025	4.41416	6.73612	3.63594	3.61308
HOR-13663	PGR	winter	6-rowed	TUR	Asia			SAMEA110188993	HOR 13663 BRG	132.38	4.08928	117.351	2.88827	5.14978	4.14235	0.937512
HOR-13716	PGR	spring	6-rowed	IND	Asia			SAMEA6619003	HOR 13716 BRG	66.1821	6.16937	88.2767	4.87435	5.88203	5.12457	1.30928
HOR-13724	PGR	spring	6-rowed	IND	Asia			SAMEA6619002	HOR 13724 BRG	66.4948	6.50916	84.1971	4.8256	5.86359	3.25977	1.35853
HOR-13745	PGR	spring	6-rowed	IND	Asia			SAMEA110188994	HOR 13745 BRG	71.2151	5.95622	86.618	3.19851	5.76907	1.49053	1.36166
HOR-13821	PGR	spring	2-rowed	TUR	Asia			SAMEA6435258	HOR 13821 BRG	70.9772	5.19734	89.6188	5.4214	5.59762	3.17358	1.52043
HOR-13825	PGR	spring	2-rowed	TUR	Asia			SAMEA110189229	HOR 13825 BRG	71.0729	3.16587	99.8266	2.89275	4.08747	3.00866	1.34522
HOR-13832	PGR	spring	2-rowed	TUR	Asia			SAMEA110189230	HOR 13832 BRG	69.6889	5.36093	82.1662	4.59252	5.2976	6.17657	1.34434
HOR-13836	PGR	spring	2-rowed	TUR	Asia			SAMEA6618999	HOR 13836 BRG	68.5239	4.88056	91.8215	3.84236	5.69415	3.81671	1.33038
HOR-1384	PGR	spring	6-rowed	GRC	Europe			SAMEA6618998	HOR 1384 BRG	74.7476	5.38261	88.021	2.68429	4.91636	2.69437	1.34501
HOR-13850	PGR	spring	2-rowed	TUR	Asia			SAMEA110189231	HOR 13850 BRG	78.263	5.69312	102.271	3.88814	4.01374	3.70926	1.36134
HOR-13877	PGR	spring	2-rowed	ETH	Africa			SAMEA110189261	HOR 13877 BRG	75.4854	3.85476	116.608	2.27868	3.26436	2.80704	1.30774
HOR-1388	PGR	spring	6-rowed	ALB	Europe			SAMEA110189630	HOR 1388 BRG	71.2957	5.18536	111.609	4.11182	5.18661	3.23377	1.3442
HOR-13886	PGR	winter	2-rowed	ETH	Africa			SAMEA110189262	HOR 13886 BRG	141.958	3.93539	114.6	4.50693	6.07367	3.37466	4.1045
HOR-13893	PGR	winter	2-rowed	ETH	Africa			SAMEA110189232	HOR 13893 BRG	137.296	5.47126	114.1	5.27182	6.27821	5.75645	1.16657
HOR-13911	PGR	winter	6-rowed	Unknown	Unknown			SAMEA110189339	HOR 13911 BRG	138.01	4.77392	125.971	3.80336	6.65232	3.6746	1.29102
HOR-13917	PGR	winter	2-rowed	ETH	Africa			SAMEA110189233	HOR 13917 BRG	140.931	4.44874	116.33	6.29534	4.7441	3.32406	1.37389
HOR-13924	PGR	winter	6-rowed	AFG	Asia			SAMEA6618837	HOR 13924 BRG	137.327	4.48061	116.733	5.57737	4.51939	2.78071	1.65322
HOR-13928	PGR	spring	6-rowed	ESP	Europe			SAMEA110189447	HOR 13928 BRG	64.9616	4.61498	80.9612	6.30121	5.30532	6.61094	1.30881
HOR-13934	PGR	winter	2-rowed	DEU	Europe			SAMEA110189706	HOR 13934 BRG	137.57	4.67803	134.164	5.3576	5.13193	4.89469	2.22678
HOR-13938	PGR	winter	6-rowed	ESP	Europe			SAMEA6618838	HOR 13938 BRG	137.539	4.4789	102.16	3.85894	3.29013	3.10006	4.67309
HOR-13942	PGR	spring	6-rowed	ESP	Europe			SAMEA6435259	HOR 13942 BRG	69.411	5.30334	94.9511	4.91008	4.03446	3.50515	1.34501
HOR-13952	PGR	winter	6-rowed	AFG	Asia			SAMEA110189448	HOR 13952 BRG	135.283	2.97923	104.918	3.92578	4.32217	2.78117	1.21648
HOR-13979	PGR	spring	6-rowed	IND	Asia			SAMEA6618997	HOR 13979 BRG	70.2429	5.52601	83.283	3.65923	5.37047	2.14924	1.34798
HOR-1398	PGR	spring	6-rowed	TUR	Asia			SAMEA110189650	HOR 1398 BRG	68.6351	5.33831	89.8959	4.54335	3.66507	5.22888	1.34516
HOR-13987	PGR	spring	6-rowed	ETH	Africa			SAMEA6618996	HOR 13987 BRG	71.7742	5.48623	93.6805	3.17251	3.90415	3.98699	1.34666
HOR-14030	PGR	spring	2-rowed	ETH	Africa			SAMEA110189234	HOR 14030 BRG	73.2591	2.8463	104.757	5.00963	3.46569	2.4126	1.34383
HOR-14043	PGR	spring	2-rowed	TUR	Asia			SAMEA110189235	HOR 14043 BRG	70.4875	5.79082	93.0773	4.85006	4.73932	4.73447	1.34237
HOR-14051	PGR	spring	2-rowed	TUR	Asia			SAMEA110189236	HOR 14051 BRG	72.4985	6.55254	91.095	3.91004	4.67723	3.07664	1.34669
HOR-14061	PGR	spring	2-rowed	TUR	Asia			SAMEA110189238	HOR 14061 BRG	71.429	5.66809	90.1273	5.66189	4.90634	3.12293	1.34386
HOR-14064	PGR	spring	2-rowed	DEU	Europe			SAMEA110189239	HOR 14064 BRG	73.9068	5.08684	98.2298	3.83678	4.24556	2.14189	1.34501
HOR-14067	PGR	spring	2-rowed	TUR	Asia			SAMEA110189240	HOR 14067 BRG	75.0763	4.05466	97.7847	4.05066	4.05903	2.45787	1.3483
HOR-14068	PGR	spring	2-rowed	TUR	Asia			SAMEA110188995	HOR 14068 BRG	73.2905	3.80971	107.596	3.18722	3.76358	2.34716	1.34522
HOR-14087	PGR	spring	6-rowed	USA	Americas			SAMEA110188996	HOR 14087 BRG	72.8483	4.45121	108.075	3.65188	4.18421	1.22014	1.34237
HOR-14093	PGR	spring	2-rowed	TUR	Asia			SAMEA110189241	HOR 14093 BRG	73.0306	4.89032	104.426	3.44469	5.0588	2.13606	1.34501
HOR-1410	PGR	spring	2-rowed	TUR	Asia			SAMEA110189306	HOR 1410 BRG	74.813	5.8394	90.5181	3.1825	4.00828	3.93538	1.3453
HOR-1411	PGR	spring	2-rowed	TUR	Asia			SAMEA110189305	HOR 1411 BRG	69.8762	4.57482	83.6518	5.40957	5.64372	2.77591	1.31158
HOR-14150	PGR	winter	2-rowed	Unknown	Unknown			SAMEA110189176	HOR 14150 BRG	127.658	3.14558	107.483	4.84451	7.36853	4.88227	4.16649
HOR-14192	PGR	winter	2-rowed	Unknown	Unknown			SAMEA110189177	HOR 14192 BRG	136.372	3.28734	127.152	4.9396	4.74721	3.35669	0.937512
HOR-14193	PGR	spring	2-rowed	TUR	Asia			SAMEA110189156	HOR 14193 BRG	70.0181	4.70764	87.0529	4.64948	5.23994	5.74021	1.34098
HOR-14217	PGR	spring	6-rowed	SUN	Europe			SAMEA110189499	HOR 14217 BRG	71.3382	5.91585	104.37	3.81627	3.08024	3.38855	1.34501
HOR-14235	PGR	spring	6-rowed	PAK	Asia			SAMEA110189449	HOR 14235 BRG	70.5637	5.31773	85.452	6.22561	3.77987	2.42668	1.30714
HOR-14267	PGR	spring	6-rowed	ETH	Africa			SAMEA110189450	HOR 14267 BRG	73.8986	3.00766	96.9668	3.29147	2.10312	2.75058	1.3083
HOR-14307	PGR	spring	6-rowed	AFG	Asia			SAMEA110189451	HOR 14307 BRG	66.4545	5.48026	97.3454	3.35871	3.14881	4.86405	1.34516
HOR-14308	PGR	winter	6-rowed	IND	Asia			SAMEA110189500	HOR 14308 BRG	140.302	2.8969	119.611	4.32275	5.39249	3.74882	2.52101
HOR-14317	PGR	winter	6-rowed	SUN	Europe			SAMEA110189341	HOR 14317 BRG	138.913	4.65416	121.427	4.76936	4.62883	6.17817	1.67309
HOR-14320	PGR	winter	6-rowed	USA	Americas			SAMEA110189342	HOR 14320 BRG	132.534	2.13624	113.638	4.68715	5.58663	3.1478	1.21648
HOR-14342	PGR	spring	6-rowed	AFG	Asia			SAMEA6618994	HOR 14342 BRG	64.341	3.87866	83.5858	3.51184	5.66334	5.52017	1.36277
HOR-14347	PGR	spring	2-rowed	YUG	Europe			SAMEA110189242	HOR 14347 BRG	74.1519	4.21504	98.5454	3.2676	3.33457	4.32698	1.34511
HOR-14370	PGR	spring	2-rowed	IRN	Asia			SAMEA110189243	HOR 14370 BRG	66.9033	4.27232	79.5121	5.61869	5.05912	6.03765	1.3081
HOR-14382	PGR	spring	6-rowed	ESP	Europe			SAMEA110189452	HOR 14382 BRG	78.1954	4.59702	105.782	4.4223	2.91762	2.47656	2.26776
HOR-14392	PGR	spring	6-rowed	Unknown	Unknown			SAMEA110188925	HOR 14392 BRG	73.0278	2.49599	90.2653	2.47311	3.7176	3.85506	1.25445
HOR-14411	PGR	spring	6-rowed	EGY	Africa			SAMEA6618993	HOR 14411 BRG	72.9622	6.60638	92.9953	4.37654	3.56982	1.64047	1.34389
HOR-14413	PGR	spring	2-rowed	Unknown	Unknown			SAMEA110189178	HOR 14413 BRG	80.1868	3.11778	109.681	3.72044	3.00226	2.57834	1.28543
HOR-14428	PGR	winter	2-rowed	SWE	Europe			SAMEA110189179	HOR 14428 BRG	136.267	2.52236	107.598	3.41532	4.8194	3.77257	4.24665
HOR-14429	PGR	winter	6-rowed	NPL	Asia			SAMEA110189159	HOR 14429 BRG	134.417	4.55078	126.076	3.67601	5.88258	3.46527	4.53095
HOR-14495	PGR	spring	6-rowed	IRN	Asia			SAMEA110189501	HOR 14495 BRG	70.2029	6.72546	90.0384	3.37275	6.4976	2.79939	1.36176
HOR-14557	PGR	winter	6-rowed	TUR	Asia			SAMEA6618839	HOR 14557 BRG	139.502	3.50821	122.704	4.4382	3.88257	4.4662	1.10193
HOR-14689	PGR	spring	6-rowed	USA	Americas			SAMEA6618991	HOR 14689 BRG	68.999	2.83823	89.876	3.96234	5.53847	5.07155	1.37339
HOR-14703	PGR	spring	6-rowed	FIN	Europe			SAMEA110189088	HOR 14703 BRG	68.8022	2.33963	105.15	4.73506	5.85227	2.1417	1.27377
HOR-14706	PGR	spring	6-rowed	Unknown	Unknown			SAMEA110189089	HOR 14706 BRG	72.0642	4.77764	108.884	3.98389	5.63733	3.19769	1.3442
HOR-14710	PGR	spring	6-rowed	Unknown	Unknown			SAMEA110188959	HOR 14710 BRG	69.6469	4.55636	90.3856	4.32117	4.08327	4.32965	1.34384
HOR-14776	PGR	spring	6-rowed	CAN	Americas			SAMEA110188999	HOR 14776 BRG	67.4364	5.94542	93.9375	4.77075	5.09326	3.16104	1.35265
HOR-14778	PGR	spring	6-rowed	Unknown	Unknown			SAMEA110188927	HOR 14778 BRG	69.7445	4.05049	100.976	5.14359	4.84895	3.06186	1.34383
HOR-14782	PGR	spring	6-rowed	Unknown	Unknown			SAMEA110188928	HOR 14782 BRG	70.1184	5.30287	110.216	4.53068	4.86946	2.57388	1.34522
HOR-14787	PGR	spring	2-rowed	Unknown	Unknown			SAMEA6618990	HOR 14787 BRG	73.0588	2.72945	99.6243	4.04368	4.58331	1.34542	1.36211
HOR-14789	PGR	spring	6-rowed	Unknown	Unknown			SAMEA110188929	HOR 14789 BRG	71.4784	3.23263	104.388	3.48952	4.54538	3.1058	1.34352
HOR-14807	PGR	winter	6-rowed	DEU	Europe			SAMEA110189343	HOR 14807 BRG	136.697	2.44008	115.498	3.15171	4.25261	3.01423	2.15096
HOR-14817	PGR	spring	6-rowed	Unknown	Unknown			SAMEA110188930	HOR 14817 BRG	68.285	3.54998	92.8302	4.60163	4.70133	4.38409	1.34522
HOR-14820	PGR	spring	6-rowed	Unknown	Unknown			SAMEA110188931	HOR 14820 BRG	74.0224	2.45595	92.9545	4.02457	4.86168	2.19853	1.36211
HOR-1485	PGR	spring	6-rowed	IRN	Asia			SAMEA110189454	HOR 1485 BRG	69.7778	3.97274	79.7613	5.23623	6.00097	3.12107	1.41353
HOR-14856	PGR	winter	6-rowed	SWE	Europe			SAMEA110189344	HOR 14856 BRG	139.205	2.77038	119.966	2.84101	3.42276	4.18622	1.21648
HOR-14871	PGR	spring	2-rowed	SWE	Europe			SAMEA110188960	HOR 14871 BRG	70.2519	2.47796	92.9013	2.52204	5.47049	3.04077	1.30876
HOR-14876	PGR	spring	2-rowed	NPL	Asia			SAMEA6618989	HOR 14876 BRG	67.5299	4.65035	88.445	3.85391	6.00414	1.08907	1.34596
HOR-14909	PGR	spring	2-rowed	NPL	Asia			SAMEA110189086	HOR 14909 BRG	66.1722	3.34877	79.5038	3.55878	2.90592	5.4969	1.34555
HOR-14943	PGR	spring	6-rowed	NPL	Asia			SAMEA110189087	HOR 14943 BRG	66.7679	6.29298	82.9502	4.9383	3.59579	4.61031	1.37677
HOR-15032	PGR	winter	6-rowed	Unknown	Unknown			SAMEA110189345	HOR 15032 BRG	139.533	6.14536	114.791	5.12068	4.6669	4.88535	2.64443
HOR-15035	PGR	spring	2-rowed	Unknown	Unknown			SAMEA110188932	HOR 15035 BRG	73.6214	4.2432	107.02	4.12515	3.74255	3.38923	1.34352
HOR-15037	PGR	spring	6-rowed	Unknown	Unknown			SAMEA110188933	HOR 15037 BRG	76.3452	2.60422	104.327	4.02424	3.92605	1.68716	2.29858
HOR-15046	PGR	spring	6-rowed	Unknown	Unknown			SAMEA110188934	HOR 15046 BRG	72.9485	5.07141	103.561	4.07349	4.10638	2.90202	1.34711
HOR-15053	PGR	spring	6-rowed	Unknown	Unknown			SAMEA110188962	HOR 15053 BRG	65.8521	2.35249	90.5528	5.83711	5.81914	3.63036	1.36272
HOR-15095	PGR	spring	6-rowed	DEU	Europe			SAMEA110188963	HOR 15095 BRG	71.711	3.21644	97.4572	4.77886	3.85203	2.56936	1.37339
HOR-15119	PGR	spring	6-rowed	DEU	Europe			SAMEA110188935	HOR 15119 BRG	70.997	4.8992	95.0135	3.41124	3.4669	2.28814	1.34378
HOR-15124	PGR	spring	6-rowed	DEU	Europe			SAMEA110189090	HOR 15124 BRG	70.4527	4.65867	99.3335	3.66509	3.12152	4.41663	1.34412
HOR-15125	PGR	winter	6-rowed	Unknown	Unknown			SAMEA110189346	HOR 15125 BRG	139.557	5.02168	120.547	3.45527	3.36987	2.8966	2.16657
HOR-15126	PGR	spring	6-rowed	DEU	Europe			SAMEA110188964	HOR 15126 BRG	74.3907	3.59079	107.994	3.8257	2.62675	2.69384	1.26858
HOR-15154	PGR	spring	6-rowed	FIN	Europe			SAMEA110189091	HOR 15154 BRG	66.8586	3.53449	107.661	3.91817	5.52425	3.07686	1.36211
HOR-15165	PGR	winter	6-rowed	Unknown	Unknown			SAMEA110189347	HOR 15165 BRG	133.42	5.65826	120.173	5.14305	5.79898	4.36835	1.9133
HOR-15173	PGR	winter	6-rowed	IRN	Asia			SAMEA110189502	HOR 15173 BRG	142.128	5.18555	108.256	5.84286	5.04423	3.33272	2.16657
HOR-15181	PGR	spring	2-rowed	NPL	Asia			SAMEA110189155	HOR 15181 BRG	64.7168	3.89576	99.7026	4.24202	5.65354	3.08093	1.3441
HOR-15238	PGR	spring	6-rowed	IRN	Asia			SAMEA110189000	HOR 15238 BRG	70.6241	6.26411	90.1402	4.51621	5.37597	2.92498	1.35265
HOR-15254	PGR	winter	2-rowed	Unknown	Unknown			SAMEA6618840	HOR 15254 BRG	133.289	3.85128	118.117	5.5936	6.0703	3.23662	1.51604
HOR-15255	PGR	winter	6-rowed	Unknown	Unknown			SAMEA110189380	HOR 15255 BRG	138.23	3.42544	134.06	3.98346	4.32068	4.09524	2.36395
HOR-15258	PGR	winter	6-rowed	Unknown	Unknown			SAMEA110189381	HOR 15258 BRG	135.376	4.30114	124.509	4.88495	5.88739	5.13243	1.29537
HOR-15259	PGR	winter	6-rowed	Unknown	Unknown			SAMEA110189348	HOR 15259 BRG	135.429	5.20225	124.568	5.07575	3.88428	4.96638	1.15096
HOR-15263	PGR	winter	6-rowed	Unknown	Unknown			SAMEA110189349	HOR 15263 BRG	136.01	4.49169	118.524	5.38649	5.01588	3.76685	2.22678
HOR-15265	PGR	winter	6-rowed	Unknown	Unknown			SAMEA110189350	HOR 15265 BRG	136.384	4.9788	128.984	5.07761	5.49378	2.78057	1.7932
HOR-15277	PGR	spring	2-rowed	Unknown	Unknown			SAMEA110188936	HOR 15277 BRG	73.8605	4.89861	92.3547	4.2267	5.46397	1.70588	1.344
HOR-15286	PGR	winter	6-rowed	Unknown	Unknown			SAMEA110188965	HOR 15286 BRG	127.588	3.65532	103.956	4.25886	7.26438	5.20914	3.53591
HOR-15297	PGR	winter	6-rowed	Unknown	Unknown			SAMEA110188966	HOR 15297 BRG	135.483	4.20178	117.563	5.915	4.45944	4.90859	1.51107
HOR-15342	PGR	winter	6-rowed	Unknown	Unknown			SAMEA110188937	HOR 15342 BRG	135.64	5.01591	129.199	3.83231	3.86454	0.772513	3.11354
HOR-15345	PGR	winter	6-rowed	Unknown	Unknown			SAMEA110188938	HOR 15345 BRG	135.067	4.08544	108.341	4.47678	5.74564	4.93312	1.27106
HOR-15355	PGR	winter	6-rowed	Unknown	Unknown			SAMEA110188939	HOR 15355 BRG	134.259	3.33559	134.792	4.05169	5.12699	2.42276	1.37389
HOR-15377	PGR	winter	6-rowed	Unknown	Unknown			SAMEA110188967	HOR 15377 BRG	130.192	4.67793	124.129	4.74856	6.7358	5.23266	2.42418
HOR-15384	PGR	spring	2-rowed	CHN	Asia			SAMEA110189001	HOR 15384 BRG	73.0867	4.83223	90.5322	4.40807	4.93432	3.89489	1.34709
HOR-15390	PGR	spring	6-rowed	CAN	Americas			SAMEA110189093	HOR 15390 BRG	66.8838	3.10362	92.2591	5.23721	5.85631	3.85562	1.34283
HOR-15401	PGR	spring	6-rowed	PAK	Asia			SAMEA6618986	HOR 15401 BRG	66.8674	5.85064	89.9948	3.35007	5.07401	3.62769	1.34329
HOR-15405	PGR	spring	2-rowed	CAN	Americas			SAMEA110189002	HOR 15405 BRG	69.4151	3.00626	101.215	5.10572	4.80018	2.13663	1.34329
HOR-15412	PGR	spring	6-rowed	PAK	Asia			SAMEA110189003	HOR 15412 BRG	66.1627	4.2603	88.4187	2.26096	4.84837	3.20483	1.3453
HOR-15423	PGR	spring	6-rowed	PAK	Asia			SAMEA110189004	HOR 15423 BRG	70.6985	5.52656	101.446	4.11076	5.71048	3.19596	1.34798
HOR-15465	PGR	spring	6-rowed	Unknown	Unknown			SAMEA110188940	HOR 15465 BRG	72.562	3.1947	103.23	4.79807	5.08702	1.89777	1.3296
HOR-15546	PGR	spring	2-rowed	AFG	Asia			SAMEA110189094	HOR 15546 BRG	67.35	5.68373	82.4933	4.95915	4.1278	4.85068	1.34204
HOR-15549	PGR	spring	6-rowed	AFG	Asia			SAMEA110189005	HOR 15549 BRG	70.0704	4.63377	86.9878	3.64145	4.92204	4.39217	1.8722
HOR-15553	PGR	spring	6-rowed	TUR	Asia			SAMEA110189095	HOR 15553 BRG	69.9375	4.24568	97.914	4.14164	4.82251	4.09542	1.34501
HOR-15562	PGR	spring	6-rowed	PAK	Asia			SAMEA110189096	HOR 15562 BRG	65.849	5.47545	90.8505	4.86279	5.32642	3.868	1.34522
HOR-15692	PGR	spring	6-rowed	AFG	Asia			SAMEA110189007	HOR 15692 BRG	67.28	4.37684	97.8665	4.2166	5.65699	2.88431	1.344
HOR-15704	PGR	spring	6-rowed	AFG	Asia			SAMEA110189008	HOR 15704 BRG	70.114	2.6965	92.0603	3.84977	5.6025	6.59851	1.34366
HOR-15758	PGR	spring	6-rowed	IND	Asia			SAMEA110189010	HOR 15758 BRG	63.8466	4.02267	86.8735	4.957	5.72092	3.46357	1.34666
HOR-15773	PGR	spring	6-rowed	PAK	Asia			SAMEA110189011	HOR 15773 BRG	69.2592	5.1113	80.0178	2.44098	5.05015	5.41487	1.32438
HOR-15778	PGR	spring	2-rowed	AFG	Asia			SAMEA6618985	HOR 15778 BRG	71.2559	5.53985	94.7828	4.70288	4.61832	3.38815	1.34599
HOR-15788	PGR	spring	6-rowed	PAK	Asia			SAMEA6618984	HOR 15788 BRG	69.2273	6.87212	91.632	4.55422	6.02843	2.55746	1.40429
HOR-1581	PGR	spring	6-rowed	IND	Asia			SAMEA6618983	HOR 1581 BRG	70.6057	4.1837	98.2721	3.25372	4.04316	4.41966	1.34669
HOR-15818	PGR	spring	6-rowed	SUN	Europe			SAMEA110189012	HOR 15818 BRG	72.1558	5.1819	93.9112	4.46708	5.539	3.72634	1.33038
HOR-15821	PGR	spring	2-rowed	Unknown	Unknown			SAMEA110189098	HOR 15821 BRG	75.4783	3.77565	101.86	3.56937	3.38698	2.24782	1.34669
HOR-15840	PGR	spring	2-rowed	SUN	Europe			SAMEA6618982	HOR 15840 BRG	69.0232	5.8213	100.355	6.09775	3.92167	3.81535	1.3279
HOR-15841	PGR	spring	2-rowed	SUN	Europe			SAMEA6618981	HOR 15841 BRG	68.9097	4.32789	102.366	5.39211	3.85727	3.83537	1.31954
HOR-15857	PGR	spring	2-rowed	SUN	Europe			SAMEA6618980	HOR 15857 BRG	75.6921	3.58255	105.753	4.42785	3.43518	3.50621	1.37677
HOR-15860	PGR	spring	6-rowed	PAK	Asia			SAMEA6618979	HOR 15860 BRG	66.0211	4.35101	80.9253	3.8428	4.96526	4.86927	1.3453
HOR-15871	PGR	spring	6-rowed	PAK	Asia			SAMEA6618978	HOR 15871 BRG	73.4055	4.87284	83.2413	3.2602	4.22353	2.91491	1.34596
HOR-15884	PGR	spring	6-rowed	POL	Europe			SAMEA110189013	HOR 15884 BRG	76.1124	3.97896	99.309	3.57092	3.4557	2.00274	1.34709
HOR-15886	PGR	spring	6-rowed	CAN	Americas			SAMEA110189014	HOR 15886 BRG	71.1612	3.6206	106.986	4.70634	5.64761	3.08721	1.34412
HOR-15887	PGR	spring	6-rowed	POL	Europe			SAMEA110189100	HOR 15887 BRG	70.7794	4.32907	99.8576	4.13352	4.70385	3.75312	1.34516
HOR-15889	PGR	spring	2-rowed	SUN	Europe			SAMEA110189015	HOR 15889 BRG	69.6384	4.8064	94.1124	4.8262	4.1996	2.9465	1.34645
HOR-15890	PGR	spring	6-rowed	AFG	Asia			SAMEA110189101	HOR 15890 BRG	66.8033	4.70785	86.1649	4.35589	4.75186	5.71287	1.34599
HOR-15894	PGR	spring	6-rowed	CHE	Europe			SAMEA110189016	HOR 15894 BRG	76.2412	3.4989	94.5381	3.95688	3.9047	2.7215	1.37677
HOR-15895	PGR	spring	6-rowed	USA	Americas			SAMEA6618977	HOR 15895 BRG	65.3673	5.52333	90.8743	5.26017	4.96982	4.73638	1.34599
HOR-15898	PGR	spring	2-rowed	SUN	Europe			SAMEA6618976	HOR 15898 BRG	70.5818	4.71986	94.1787	3.64498	3.62544	4.93761	1.34669
HOR-15905	PGR	spring	6-rowed	SUN	Europe			SAMEA6618975	HOR 15905 BRG	70.0694	5.36134	97.4908	5.67551	4.66952	1.6757	1.34463
HOR-15908	PGR	spring	6-rowed	GRC	Europe			SAMEA6618974	HOR 15908 BRG	68.8048	5.5622	87.5246	5.53101	4.13424	4.26409	3.3432
HOR-15915	PGR	spring	6-rowed	SUN	Europe			SAMEA110189102	HOR 15915 BRG	69.0317	4.91598	101.574	4.39392	5.12333	3.03833	1.34412
HOR-15917	PGR	spring	2-rowed	GRC	Europe			SAMEA110189017	HOR 15917 BRG	65.9187	5.25385	81.0727	4.35596	3.98677	5.39914	1.3296
HOR-15920	PGR	spring	6-rowed	Unknown	Unknown			SAMEA110189018	HOR 15920 BRG	68.0433	5.05953	94.888	2.53814	5.17436	3.09978	1.34798
HOR-15922	PGR	spring	6-rowed	AFG	Asia			SAMEA6618973	HOR 15922 BRG	70.2075	5.13511	95.3049	4.81535	4.53081	2.4132	1.34389
HOR-15929	PGR	spring	6-rowed	PAK	Asia			SAMEA110189019	HOR 15929 BRG	69.4438	5.51228	102.2	4.4496	4.53143	4.87739	1.34384
HOR-15983	PGR	spring	2-rowed	GRC	Europe			SAMEA110189020	HOR 15983 BRG	66.7551	2.52132	80.289	4.17939	4.85241	6.43408	1.37049
HOR-16009	PGR	spring	6-rowed	IND	Asia			SAMEA110189021	HOR 16009 BRG	66.3596	5.12443	92.6521	4.16732	4.48928	4.93447	1.34669
HOR-1601	PGR	spring	2-rowed	AUT	Europe			SAMEA110189180	HOR 1601 BRG	70.3852	3.74927	100.638	5.37252	4.63321	3.36555	1.34511
HOR-16071	PGR	spring	6-rowed	ROU	Europe			SAMEA6618972	HOR 16071 BRG	71.8934	3.65887	93.0949	4.2315	4.45568	1.28092	1.34555
HOR-16078	PGR	spring	6-rowed	AFG	Asia			SAMEA6618971	HOR 16078 BRG	71.1224	3.91953	101.278	4.90477	5.41148	1.37758	1.34555
HOR-16087	PGR	spring	6-rowed	ISR	Asia			SAMEA110189022	HOR 16087 BRG	66.8404	3.92698	72.9352	4.84552	4.53591	4.71776	1.35853
HOR-16112	PGR	spring	6-rowed	IND	Asia			SAMEA6618970	HOR 16112 BRG	71.3486	4.39796	87.4057	4.02634	4.54932	2.96177	1.34298
HOR-16135	PGR	spring	2-rowed	Unknown	Unknown			SAMEA110188941	HOR 16135 BRG	76.0418	1.65294	91.631	2.66065	3.60729	2.34504	1.30757
HOR-16149	PGR	winter	6-rowed	TUR	Asia			SAMEA6618841	HOR 16149 BRG	138.121	4.00551	121.336	5.20374	4.94892	5.04786	2.23671
HOR-16174	PGR	winter	6-rowed	TUR	Asia			SAMEA110189103	HOR 16174 BRG	135.583	4.06988	111.055	3.72931	5.17574	2.91679	1.53772
HOR-16188	PGR	winter	6-rowed	TUR	Asia			SAMEA110189023	HOR 16188 BRG	137.568	1.93872	111.454	5.29095	4.057	4.65439	1.65322
HOR-1620	PGR	spring	6-rowed	DEU	Europe			SAMEA110189382	HOR 1620 BRG	72.3182	4.96998	112.87	3.34684	3.9075	2.58857	1.36735
HOR-1621	PGR	spring	6-rowed	DEU	Europe			SAMEA110189383	HOR 1621 BRG	70.9479	4.64986	101.512	4.22062	3.95844	2.12577	1.34599
HOR-16247	PGR	spring	6-rowed	TUR	Asia			SAMEA110189024	HOR 16247 BRG	70.8149	3.79086	102.83	4.71621	5.10692	4.00853	1.34464
HOR-1626	PGR	spring	2-rowed	TUR	Asia			SAMEA6618969	HOR 1626 BRG	70.9824	4.59402	90.4049	4.6301	5.377	4.50649	1.34237
HOR-16261	PGR	spring	6-rowed	IND	Asia			SAMEA110189025	HOR 16261 BRG	65.6431	4.99078	82.661	3.42624	4.56807	6.47603	1.27495
HOR-16263	PGR	spring	6-rowed	IND	Asia			SAMEA110189026	HOR 16263 BRG	72.4761	4.62057	80.8029	2.81103	6.09178	1.7649	1.34596
HOR-16297	PGR	spring	2-rowed	USA	Americas			SAMEA110189027	HOR 16297 BRG	73.3756	4.65211	112.43	3.50149	4.08263	3.1044	1.36211
HOR-16321	PGR	spring	6-rowed	SWE	Europe			SAMEA110188942	HOR 16321 BRG	70.7802	4.32107	100.833	4.34856	4.43854	2.90661	1.34711
HOR-16334	PGR	spring	2-rowed	ITA	Europe			SAMEA110189028	HOR 16334 BRG	74.9716	4.16216	102.433	3.64696	4.38509	3.31875	1.85977
HOR-16351	PGR	spring	6-rowed	TUR	Asia			SAMEA110189029	HOR 16351 BRG	70.7276	4.70277	108.32	2.44806	3.69277	2.63644	1.32317
HOR-16393	PGR	winter	6-rowed	DEU	Europe			SAMEA110188968	HOR 16393 BRG	136.889	3.06398	118.207	3.05774	3.98149	1.93062	1.7932
HOR-16569	PGR	spring	6-rowed	IND	Asia			SAMEA6618966	HOR 16569 BRG	66.5972	6.23489	78.3601	5.30052	5.67907	4.64684	1.34596
HOR-1657	PGR	winter	6-rowed	IND	Asia			SAMEA110189580	HOR 1657 BRG	136.434	6.18471	106.175	3.76392	6.53896	4.99451	4.42418
HOR-1661	PGR	winter	6-rowed	TUR	Asia			SAMEA110189644	HOR 1661 BRG	133.815	5.23887	113.029	4.20618	5.04812	4.76127	1.81027
HOR-16652	PGR	spring	2-rowed	SUN	Europe			SAMEA110189031	HOR 16652 BRG	68.4149	4.53899	106.287	3.98658	4.64754	2.03664	1.37677
HOR-16679	PGR	winter	6-rowed	TUR	Asia			SAMEA110189106	HOR 16679 BRG	137.167	2.93916	121.304	7.3679	5.74851	4.47847	1.67744
HOR-16783	PGR	spring	2-rowed	Unknown	Unknown			SAMEA110189032	HOR 16783 BRG	73.1538	5.46359	110.863	3.89345	3.84679	2.67342	1.34542
HOR-16909	PGR	spring	2-rowed	AUT	Europe			SAMEA110189033	HOR 16909 BRG	73.7138	4.69527	107.223	4.33629	4.34692	1.55016	1.34384
HOR-16935	PGR	spring	6-rowed	IND	Asia			SAMEA110189034	HOR 16935 BRG	67.7226	3.29752	86.8083	4.31729	5.20757	4.51312	1.34388
HOR-16953	PGR	spring	2-rowed	DEU	Europe			SAMEA110188969	HOR 16953 BRG	72.4931	2.92954	87.1951	4.55715	3.36265	4.10797	1.34645
HOR-16958	PGR	winter	6-rowed	DEU	Europe			SAMEA110188943	HOR 16958 BRG	135.877	1.97564	112.176	4.11806	4.35988	3.61284	1.43398
HOR-17024	PGR	spring	2-rowed	TUR	Asia			SAMEA110189035	HOR 17024 BRG	75.1528	4.65697	91.4845	3.23318	4.31314	2.73611	1.34464
HOR-1703	PGR	spring	6-rowed	AFG	Asia			SAMEA110189604	HOR 1703 BRG	70.3585	5.02023	91.6692	3.14237	2.52183	4.83728	1.30816
HOR-17035	PGR	spring	2-rowed	TUR	Asia			SAMEA110189108	HOR 17035 BRG	72.1083	5.11498	101.205	3.2341	4.67209	4.23823	1.37339
HOR-1704	PGR	spring	6-rowed	AFG	Asia			SAMEA110189605	HOR 1704 BRG	70.9574	5.65084	83.7735	4.44969	5.51022	3.82422	1.34645
HOR-17077	PGR	spring	2-rowed	IRN	Asia			SAMEA6618965	HOR 17077 BRG	68.6988	3.06117	82.1146	3.86729	4.99274	4.56071	1.344
HOR-17078	PGR	spring	6-rowed	DEU	Europe			SAMEA110189036	HOR 17078 BRG	73.2923	3.81666	101.81	2.79414	5.57106	3.51944	1.34378
HOR-17116	PGR	winter	6-rowed	ESP	Europe			SAMEA110189110	HOR 17116 BRG	137.066	4.46518	128.529	3.82753	4.2675	3.72037	1.27541
HOR-17121	PGR	spring	6-rowed	Unknown	Unknown			SAMEA110188944	HOR 17121 BRG	70.5019	1.76316	82.1361	4.40435	4.8398	4.47865	1.34522
HOR-17134	PGR	winter	6-rowed	DEU	Europe			SAMEA110188945	HOR 17134 BRG	136.984	1.64953	112.605	2.91908	5.31076	3.26895	1.41548
HOR-17169	PGR	winter	2-rowed	AFG	Asia			SAMEA110189162	HOR 17169 BRG	127.201	6.53397	96.4811	3.36162	7.06381	3.50992	5.58821
HOR-17185	PGR	winter	2-rowed	ESP	Europe			SAMEA110189039	HOR 17185 BRG	136.073	1.62614	123.885	3.85442	5.48973	2.90252	1.94248
HOR-17203	PGR	spring	6-rowed	DEU	Europe			SAMEA110189111	HOR 17203 BRG	75.5106	4.46138	98.2034	3.27102	3.58672	2.52737	1.35265
HOR-17215	PGR	winter	6-rowed	TUR	Asia			SAMEA110189112	HOR 17215 BRG	136.087	3.23237	118.344	5.00768	5.46173	2.75848	2.36892
HOR-17252	PGR	winter	6-rowed	DEU	Europe			SAMEA110189113	HOR 17252 BRG	137.937	3.6357	128.742	3.05946	4.56202	3.29832	0.937512
HOR-17258	PGR	winter	6-rowed	IRN	Asia			SAMEA110189114	HOR 17258 BRG	137.275	7.04671	101.073	4.32386	7.45978	3.2443	2.65748
HOR-17321	PGR	spring	6-rowed	URY	Americas			SAMEA110189042	HOR 17321 BRG	76.0154	3.89709	96.8925	4.20144	4.0947	4.2537	1.34253
HOR-17325	PGR	winter	6-rowed	Unknown	Unknown			SAMEA110188946	HOR 17325 BRG	132.704	3.25957	125.058	4.40826	4.12758	2.05219	2.00286
HOR-17329	PGR	winter	6-rowed	SUN	Europe			SAMEA110189043	HOR 17329 BRG	137.248	5.27531	113.696	3.84795	3.64294	3.93687	2.43398
HOR-1734	PGR	spring	6-rowed	SWE	Europe			SAMEA110189351	HOR 1734 BRG	74.9616	4.22744	109.695	4.80463	2.94898	2.45024	1.32341
HOR-17386	PGR	spring	6-rowed	NPL	Asia			SAMEA110189044	HOR 17386 BRG	65.9529	3.73987	86.5191	3.53291	5.73908	4.95905	1.30858
HOR-17422	PGR	spring	2-rowed	Unknown	Unknown			SAMEA110188970	HOR 17422 BRG	71.472	3.05781	84.4474	3.63129	4.52522	2.97119	1.3587
HOR-17440	PGR	winter	6-rowed	IRN	Asia			SAMEA110189115	HOR 17440 BRG	137.243	4.77046	96.7321	4.86169	4.86203	4.98459	3.66812
HOR-17444	PGR	spring	2-rowed	Unknown	Unknown			SAMEA110188971	HOR 17444 BRG	75.8883	2.12395	94.5961	2.47767	3.43033	2.7028	1.39888
HOR-17477	PGR	winter	6-rowed	SUN	Europe			SAMEA110189045	HOR 17477 BRG	132.735	3.10106	113.603	2.95838	5.24921	3.84065	1.79536
HOR-17517	PGR	spring	6-rowed	Unknown	Unknown			SAMEA110188947	HOR 17517 BRG	68.9977	4.66837	104.637	4.13547	4.8251	3.42023	1.34951
HOR-17531	PGR	winter	6-rowed	USA	Americas			SAMEA110188948	HOR 17531 BRG	132.349	5.44885	121.516	3.89083	5.21744	3.81843	3.54428
HOR-17538	PGR	winter	6-rowed	USA	Americas			SAMEA110188949	HOR 17538 BRG	138.435	2.26893	113.142	4.55683	4.84944	3.53239	1.59374
HOR-17544	PGR	winter	6-rowed	AFG	Asia			SAMEA110189116	HOR 17544 BRG	137.86	3.29289	114.946	3.66127	5.16013	3.21673	2.05081
HOR-17572	PGR	winter	6-rowed	AUT	Europe			SAMEA110189117	HOR 17572 BRG	134.583	2.5899	116.245	3.21642	5.5274	3.57992	1.65313
HOR-17591	PGR	spring	6-rowed	DEU	Europe			SAMEA6618964	HOR 17591 BRG	72.4119	4.85687	98.5376	3.77225	4.9411	3.53744	1.34098
HOR-17599	PGR	winter	6-rowed	ROU	Europe			SAMEA110189384	HOR 17599 BRG	147.3	3.22055	123.239	3.25402	2.86892	3.23632	0.937512
HOR-17601	PGR	spring	2-rowed	DEU	Europe			SAMEA110188972	HOR 17601 BRG	76.1344	2.84627	102.287	3.05078	3.10255	2.9096	1.30682
HOR-17618	PGR	winter	6-rowed	ESP	Europe			SAMEA110189119	HOR 17618 BRG	143.276	3.69399	122.704	2.87506	4.73095	2.64261	1.58463
HOR-17640	PGR	winter	6-rowed	AFG	Asia			SAMEA110189046	HOR 17640 BRG	136.328	4.82377	119.088	3.20223	5.17387	4.35432	1.15096
HOR-17649	PGR	winter	6-rowed	AFG	Asia			SAMEA6618843	HOR 17649 BRG	135.349	7.12089	113.078	3.5225	3.659	5.61426	4.95739
HOR-17654	PGR	spring	2-rowed	Unknown	Unknown			SAMEA110188973	HOR 17654 BRG	66.3225	4.712	85.8891	5.53479	5.04137	5.76412	1.65922
HOR-17678	PGR	winter	6-rowed	Unknown	Unknown			SAMEA110188974	HOR 17678 BRG	136.531	2.21593	109.001	4.31777	7.23686	1.94514	1.23174
HOR-17690	PGR	spring	6-rowed	Unknown	Unknown			SAMEA110188975	HOR 17690 BRG	71.6586	3.36213	110.577	4.45155	4.97842	1.93613	1.34951
HOR-17730	PGR	winter	6-rowed	ESP	Europe			SAMEA110189120	HOR 17730 BRG	140.018	4.15241	116.839	3.88015	4.29945	4.22599	2.28667
HOR-1777	PGR	spring	6-rowed	AFG	Asia			SAMEA110189548	HOR 1777 BRG	71.0872	7.62287	85.004	3.99729	5.4192	3.40508	1.34599
HOR-17772	PGR	winter	6-rowed	DEU	Europe			SAMEA110188976	HOR 17772 BRG	138.23	2.22822	118.803	3.9802	5.42632	2.9252	0.937512
HOR-17794	PGR	winter	6-rowed	ESP	Europe			SAMEA110189048	HOR 17794 BRG	137.329	2.51795	122.935	4.3048	5.95083	3.10128	1.22181
HOR-17874	PGR	winter	6-rowed	TUR	Asia			SAMEA110189049	HOR 17874 BRG	135.712	3.35356	105.964	3.4494	5.21306	5.53577	1.02215
HOR-1791	PGR	spring	6-rowed	AFG	Asia			SAMEA110189550	HOR 1791 BRG	67.9805	4.49789	94.1257	3.32837	3.41069	3.42835	1.34599
HOR-18062	PGR	winter	6-rowed	SUN	Europe			SAMEA110189503	HOR 18062 BRG	142.202	4.06758	121.161	4.42141	4.86527	2.78853	1.65819
HOR-1807	PGR	spring	2-rowed	TUR	Asia			SAMEA110189283	HOR 1807 BRG	68.4576	4.39903	85.6866	4.4784	5.16013	4.2582	1.34596
HOR-18070	PGR	winter	6-rowed	USA	Americas			SAMEA110188977	HOR 18070 BRG	131.254	2.55554	125.49	3.68022	4.86772	3.66778	1.64825
HOR-18076	PGR	winter	6-rowed	CHN	Asia			SAMEA110189121	HOR 18076 BRG	136.133	4.04378	112.92	3.73607	5.14392	4.24251	1.03776
HOR-18087	PGR	winter	2-rowed	ESP	Europe			SAMEA6618844	HOR 18087 BRG	144.948	2.84117	136.49	4.23389	3.96818	3.54395	1.51107
HOR-18096	PGR	winter	2-rowed	AUT	Europe			SAMEA110188978	HOR 18096 BRG	141.126	1.71414	126.295	5.64587	4.06694	1.94347	1.23407
HOR-18160	PGR	spring	6-rowed	TUR	Asia			SAMEA110189050	HOR 18160 BRG	68.7437	4.35748	101.276	4.75471	3.67163	4.89124	1.34283
HOR-18168	PGR	spring	2-rowed	TUR	Asia			SAMEA110189122	HOR 18168 BRG	73.6618	4.08491	100.921	1.70233	4.46825	3.40126	1.30029
HOR-18201	PGR	spring	2-rowed	TCD	Africa			SAMEA6618961	HOR 18201 BRG	72.4775	2.93108	98.9648	4.1376	4.90048	2.48878	1.34516
HOR-18220	PGR	spring	6-rowed	AFG	Asia			SAMEA6618960	HOR 18220 BRG	69.1736	5.11835	76.4491	4.39216	5.9035	2.74494	1.34524
HOR-18227	PGR	spring	6-rowed	JPN	Asia			SAMEA110189123	HOR 18227 BRG	70.5254	5.22753	96.7404	1.95587	4.51898	3.99432	1.30794
HOR-18249	PGR	spring	2-rowed	Unknown	Unknown			SAMEA110189124	HOR 18249 BRG	69.5781	4.76031	91.7699	4.72227	5.29548	2.02438	1.30975
HOR-18300	PGR	spring	6-rowed	IRN	Asia			SAMEA6618959	HOR 18300 BRG	74.0675	4.96138	96.15	2.7343	3.43316	2.73424	1.27347
HOR-18364	PGR	spring	6-rowed	IRN	Asia			SAMEA6618958	HOR 18364 BRG	76.0823	2.987	106.788	2.94933	3.55827	3.45915	1.37049
HOR-18381	PGR	spring	6-rowed	MEX	Americas			SAMEA6618957	HOR 18381 BRG	66.8949	3.94706	86.9774	5.68856	4.13675	4.96026	1.31727
HOR-18382	PGR	spring	6-rowed	PAK	Asia			SAMEA6618956	HOR 18382 BRG	66.4729	4.08452	88.449	4.85181	6.02906	2.07584	3.3443
HOR-18385	PGR	spring	6-rowed	MEX	Americas			SAMEA6618955	HOR 18385 BRG	66.1004	3.38549	94.711	4.56975	5.01404	4.96677	1.34388
HOR-18464	PGR	spring	6-rowed	AUS	Oceania			SAMEA110189127	HOR 18464 BRG	71.2438	3.33244	90.5716	2.94988	5.08808	3.84544	1.34522
HOR-18474	PGR	winter	6-rowed	Unknown	Unknown			SAMEA110189352	HOR 18474 BRG	132.506	2.77656	103.726	3.91486	3.95006	4.5706	1.08463
HOR-1858	PGR	spring	6-rowed	CHN	Asia			SAMEA110189619	HOR 1858 BRG	73.7362	4.09282	110.8	3.10148	3.97511	3.09928	1.34596
HOR-1860	PGR	spring	6-rowed	GRC	Europe			SAMEA110189560	HOR 1860 BRG	69.0912	5.75069	85.7753	4.17788	3.99785	5.40139	1.37339
HOR-18604	PGR	spring	2-rowed	ETH	Africa			SAMEA110189052	HOR 18604 BRG	74.8431	4.04608	95.0088	2.87592	5.10927	3.25929	1.34299
HOR-1861	PGR	spring	6-rowed	TUR	Asia			SAMEA110189637	HOR 1861 BRG	73.8452	3.91188	103.649	4.12279	4.05763	3.12497	1.37235
HOR-18681	PGR	spring	6-rowed	ITA	Europe			SAMEA6618954	HOR 18681 BRG	66.9372	3.03268	93.9584	4.61604	4.0863	2.50199	1.34561
HOR-18688	PGR	spring	2-rowed	DEU	Europe			SAMEA110188950	HOR 18688 BRG	74.5826	1.84224	89.8017	2.89187	4.63481	2.41339	1.34669
HOR-18711	PGR	spring	2-rowed	DEU	Europe			SAMEA110188980	HOR 18711 BRG	74.442	1.52186	79.0511	2.11191	2.55561	6.32559	1.25427
HOR-18722	PGR	winter	6-rowed	DEU	Europe			SAMEA110188951	HOR 18722 BRG	136.339	2.08246	111.476	3.30934	4.53659	4.19708	1.77759
HOR-18730	PGR	spring	6-rowed	DEU	Europe			SAMEA110188981	HOR 18730 BRG	73.3052	1.8525	81.7023	2.69221	3.40798	3.41602	1.26776
HOR-18765	PGR	winter	2-rowed	DEU	Europe			SAMEA110188952	HOR 18765 BRG	136.047	2.1664	107.721	3.13256	3.4166	2.65398	1.66439
HOR-18766	PGR	spring	6-rowed	DEU	Europe			SAMEA110188982	HOR 18766 BRG	75.4974	1.99183	85.6272	3.18194	3.01	2.52491	1.3084
HOR-18795	PGR	winter	6-rowed	DEU	Europe			SAMEA6618845	HOR 18795 BRG	130.792	1.95199	115.469	3.31428	7.65014	4.21163	1.29102
HOR-18824	PGR	spring	6-rowed	JPN	Asia			SAMEA6618953	HOR 18824 BRG	66.4367	3.25417	75.9628	6.38203	5.48163	4.26866	2.32138
HOR-18827	PGR	spring	6-rowed	JPN	Asia			SAMEA110189054	HOR 18827 BRG	68.8541	5.86162	93.6838	4.28224	5.22739	3.30988	1.34383
HOR-18913	PGR	spring	2-rowed	NPL	Asia			SAMEA6618952	HOR 18913 BRG	65.515	3.97321	90.8445	3.71491	4.80791	5.99486	1.34298
HOR-18917	PGR	spring	6-rowed	Unknown	Unknown			SAMEA6618951	HOR 18917 BRG	65.2311	3.85554	78.4507	4.4155	5.50703	5.66548	1.34596
HOR-18920	PGR	spring	6-rowed	DEU	Europe			SAMEA110189130	HOR 18920 BRG	75.1949	4.41504	115.96	3.76896	3.09608	2.88475	1.30116
HOR-18924	PGR	spring	6-rowed	BOL	Americas			SAMEA6618950	HOR 18924 BRG	68.66	4.78872	112.827	3.73778	4.50765	3.99546	1.3441
HOR-18935	PGR	spring	6-rowed	SWE	Europe			SAMEA110188953	HOR 18935 BRG	69.3218	5.27621	95.0927	4.15173	4.31912	2.94821	1.34366
HOR-18962	PGR	winter	2-rowed	ESP	Europe			SAMEA110189131	HOR 18962 BRG	134.438	5.11366	108.761	3.9545	5.39883	3.96076	4.3888
HOR-19050	PGR	spring	6-rowed	FIN	Europe			SAMEA110189132	HOR 19050 BRG	71.4739	3.12443	91.5117	3.69311	3.82418	3.76037	1.34463
HOR-19051	PGR	winter	6-rowed	AFG	Asia			SAMEA110189056	HOR 19051 BRG	137.123	2.33854	106.162	2.93945	7.28479	3.83453	5.38383
HOR-19170	PGR	winter	2-rowed	TUR	Asia			SAMEA110189058	HOR 19170 BRG	136.006	4.09432	116.154	3.27708	5.35473	6.67058	4.40857
HOR-19184	PGR	spring	6-rowed	IND	Asia			SAMEA6618949	HOR 19184 BRG	63.6065	4.9162	76.4678	2.68898	4.10014	4.79964	1.30803
HOR-19202	PGR	winter	6-rowed	AFG	Asia			SAMEA110189060	HOR 19202 BRG	133.954	5.06573	128.811	4.40702	4.88531	2.48237	2.0265
HOR-19289	PGR	spring	6-rowed	IND	Asia			SAMEA110189061	HOR 19289 BRG	71.6815	4.17492	108.917	3.99265	4.44314	2.92613	1.36277
HOR-19295	PGR	winter	6-rowed	TUR	Asia			SAMEA110189134	HOR 19295 BRG	137.77	3.97081	116.691	6.46267	4.24004	5.61313	2.43785
HOR-19299	PGR	winter	6-rowed	TUR	Asia			SAMEA110189062	HOR 19299 BRG	137.633	2.76482	112.346	6.27866	4.64106	5.07632	1.53993
HOR-19372	PGR	winter	6-rowed	ESP	Europe			SAMEA110189063	HOR 19372 BRG	131.182	3.2599	119.408	4.34576	5.14351	5.06077	1.16657
HOR-19379	PGR	winter	6-rowed	ESP	Europe			SAMEA6618948	HOR 19379 BRG	148.009	2.10434	105.486	3.14	6.03631	5.76644	2.05951
HOR-19386	PGR	spring	2-rowed	GBR	Europe			SAMEA110188984	HOR 19386 BRG	75.4796	3.01837	92.395	2.85494	2.97169	3.64333	1.3587
HOR-1939	PGR	spring	2-rowed	CHN	Asia			SAMEA110189288	HOR 1939 BRG	71.4991	3.65414	103.069	1.37841	3.69654	3.4344	1.30756
HOR-19413	PGR	winter	6-rowed	TUR	Asia			SAMEA110189135	HOR 19413 BRG	139.967	3.93412	128.841	5.17177	4.22555	5.22939	1.91765
HOR-1949	PGR	spring	6-rowed	TUR	Asia			SAMEA110189504	HOR 1949 BRG	68.4015	4.7889	89.3767	5.12206	4.74538	7.39278	1.34711
HOR-19526	PGR	winter	6-rowed	ESP	Europe			SAMEA110189136	HOR 19526 BRG	142.08	3.592	121.179	4.05566	5.83606	3.41297	1.22181
HOR-1954	PGR	spring	6-rowed	TUR	Asia			SAMEA110189455	HOR 1954 BRG	71.4745	5.34505	95.9849	5.15544	4.35095	2.91725	1.34511
HOR-19551	PGR	winter	6-rowed	AFG	Asia			SAMEA110189137	HOR 19551 BRG	136.966	2.93735	108.702	3.50594	5.16708	3.82513	1.40422
HOR-19568	PGR	winter	6-rowed	AFG	Asia			SAMEA6618846	HOR 19568 BRG	146.906	4.1001	107.325	3.30387	4.03678	3.03811	2.51604
HOR-19574	PGR	winter	6-rowed	AFG	Asia			SAMEA110189064	HOR 19574 BRG	137.733	3.17914	120.467	5.76109	4.41784	3.93226	2.37886
HOR-19593	PGR	winter	6-rowed	ESP	Europe			SAMEA110189138	HOR 19593 BRG	142.187	4.92222	123.147	3.42447	3.63998	3.32308	1.08463
HOR-1962	PGR	spring	6-rowed	Unknown	Unknown			SAMEA110189353	HOR 1962 BRG	75.4144	3.79727	106.428	3.72014	4.86965	1.76181	1.36007
HOR-19653	PGR	winter	6-rowed	ROU	Europe			SAMEA110188954	HOR 19653 BRG	132.203	4.75282	121.045	3.59222	5.98752	2.28315	1.51604
HOR-1972	PGR	spring	6-rowed	TUR	Asia			SAMEA110189638	HOR 1972 BRG	73.5323	4.2261	87.9851	5.874	4.20258	1.86519	1.34501
HOR-19720	PGR	spring	6-rowed	EGY	Africa			SAMEA110189139	HOR 19720 BRG	73.3879	4.72602	90.0175	3.97838	4.36364	2.87675	1.41828
HOR-19742	PGR	spring	2-rowed	COL	Americas			SAMEA110189140	HOR 19742 BRG	71.1493	4.34759	105.928	5.3101	3.8964	2.48484	1.30754
HOR-19746	PGR	winter	6-rowed	IND	Asia			SAMEA110189066	HOR 19746 BRG	135.805	1.69906	127.105	4.73184	4.4945	2.76452	1.16657
HOR-1977	PGR	spring	6-rowed	Unknown	Unknown			SAMEA110189505	HOR 1977 BRG	65.9546	4.38814	83.6376	4.22559	3.61514	5.89634	1.34561
HOR-19860	PGR	winter	6-rowed	TUR	Asia			SAMEA110189141	HOR 19860 BRG	132.473	3.71043	110.423	5.95188	6.15635	5.13083	3.71267
HOR-19869	PGR	winter	6-rowed	TUR	Asia			SAMEA110189067	HOR 19869 BRG	134.15	5.20673	122.678	4.73988	6.65667	4.6146	1.22678
HOR-19886	PGR	winter	6-rowed	TUR	Asia			SAMEA110189068	HOR 19886 BRG	141.975	4.74085	127.658	4.67586	4.42264	4.12085	1.03776
HOR-199	PGR	spring	6-rowed	SUN	Europe			SAMEA110189506	HOR 199 BRG	72.8895	5.52038	98.5511	4.58882	3.05813	2.57922	1.34299
HOR-1990	PGR	spring	6-rowed	AFG	Asia			SAMEA6618947	HOR 1990 BRG	76.4416	5.15135	99.1592	3.3078	3.33981	3.59722	1.34596
HOR-19938	PGR	spring	2-rowed	TUR	Asia			SAMEA110189143	HOR 19938 BRG	70.2746	6.54708	82.9708	5.27494	5.23662	3.17531	1.35265
HOR-19952	PGR	spring	2-rowed	SUN	Europe			SAMEA6618946	HOR 19952 BRG	72.2395	2.00606	108.195	4.58176	3.16214	2.6265	3.35851
HOR-20004	PGR	winter	6-rowed	TUR	Asia			SAMEA110189069	HOR 20004 BRG	134.413	4.57562	127.704	2.80416	5.43325	4.05726	1.37389
HOR-20008	PGR	winter	6-rowed	TUR	Asia			SAMEA110189144	HOR 20008 BRG	136.047	4.65889	123.23	3.3374	5.84257	5.01807	2.79755
HOR-2004	PGR	spring	6-rowed	ITA	Europe			SAMEA110189658	HOR 2004 BRG	70.4148	4.46742	95.1163	3.78465	5.72402	4.71529	1.31258
HOR-20196	PGR	spring	2-rowed	Unknown	Unknown			SAMEA110188986	HOR 20196 BRG	73.8843	2.10911	102.256	2.75391	3.49707	4.1549	1.3096
HOR-20198	PGR	spring	2-rowed	ETH	Africa			SAMEA110189080	HOR 20198 BRG	70.405	4.43271	81.5585	4.40048	4.89684	4.75158	1.3296
HOR-20226	PGR	spring	6-rowed	DEU	Europe			SAMEA6618945	HOR 20226 BRG	73.8433	5.33482	105.658	3.45122	3.9496	3.1637	1.34366
HOR-20266	PGR	spring	2-rowed	DEU	Europe			SAMEA110189071	HOR 20266 BRG	73.3231	4.35148	111.742	2.99784	4.4281	3.4546	1.36605
HOR-20269	PGR	spring	2-rowed	BEL	Europe			SAMEA6618944	HOR 20269 BRG	77.8817	2.83561	106.826	2.90125	4.90467	1.99564	1.30663
HOR-2028	PGR	spring	2-rowed	Unknown	Unknown			SAMEA6618943	HOR 2028 BRG	75.3614	4.65618	110.722	3.54635	4.08129	3.45993	1.34464
HOR-20295	PGR	spring	6-rowed	Unknown	Unknown			SAMEA110188987	HOR 20295 BRG	67.1767	2.22662	94.6499	4.16794	5.28581	2.26229	1.34204
HOR-20348	PGR	spring	2-rowed	ETH	Africa			SAMEA110189153	HOR 20348 BRG	72.6871	5.11581	90.2544	4.84517	4.89669	3.22969	1.34253
HOR-20470	PGR	winter	6-rowed	Unknown	Unknown			SAMEA110188988	HOR 20470 BRG	131.818	3.37097	116.22	5.37734	5.48911	4.20391	2.07734
HOR-205	PGR	spring	2-rowed	UKR	Europe			SAMEA110189282	HOR 205 BRG	72.2472	4.71703	101.989	4.26904	3.7323	2.54297	1.34645
HOR-20537	PGR	winter	2-rowed	Unknown	Unknown			SAMEA110188989	HOR 20537 BRG	140.248	1.65583	146.069	4.71743	4.73752	3.35016	2.5061
HOR-20710	PGR	spring	2-rowed	IRN	Asia			SAMEA110189146	HOR 20710 BRG	69.8643	5.23052	93.0274	4.66245	4.42042	3.41792	1.34501
HOR-2083	PGR	spring	2-rowed	AUT	Europe			SAMEA110189181	HOR 2083 BRG	71.5996	4.45832	109.837	2.94198	4.8686	2.49553	1.34434
HOR-20909	PGR	spring	6-rowed	Unknown	Unknown			SAMEA6618942	HOR 20909 BRG	72.1227	3.18428	91.327	3.85598	3.8995	3.03505	3.3296
HOR-20948	PGR	winter	2-rowed	Unknown	Unknown			SAMEA110188957	HOR 20948 BRG	137.191	4.07162	127.169	4.07937	5.20824	2.70051	1.07966
HOR-20968	PGR	winter	6-rowed	DEU	Europe			SAMEA110188990	HOR 20968 BRG	137.548	2.85052	130.618	4.77705	2.92569	5.43576	1.5524
HOR-20971	PGR	winter	6-rowed	SUN	Europe			SAMEA110189147	HOR 20971 BRG	134.932	4.90415	124.909	4.40962	5.46704	5.74414	1.77759
HOR-20974	PGR	winter	6-rowed	BGR	Europe			SAMEA110189148	HOR 20974 BRG	140.023	5.1287	122.664	4.93305	5.18838	2.08239	1.80033
HOR-20985	PGR	winter	2-rowed	Unknown	Unknown			SAMEA110188958	HOR 20985 BRG	136.7	2.71458	122.123	4.11854	4.17134	3.44217	1.07966
HOR-2099	PGR	spring	6-rowed	POL	Europe			SAMEA110189355	HOR 2099 BRG	71.3952	4.02315	100.857	4.10374	4.01316	2.36638	1.34329
HOR-2104	PGR	spring	2-rowed	DEU	Europe			SAMEA110189182	HOR 2104 BRG	72.9233	5.46901	92.8359	3.9274	3.79436	4.95023	1.34542
HOR-21085	PGR	winter	6-rowed	IRN	Asia			SAMEA110189074	HOR 21085 BRG	139.323	6.61936	105.707	4.71622	5.55351	2.63371	3.31277
HOR-21087	PGR	spring	6-rowed	Unknown	Unknown			SAMEA110189149	HOR 21087 BRG	64.7781	4.29233	73.9312	3.48889	6.44446	2.93476	1.34008
HOR-21250	PGR	spring	6-rowed	IRN	Asia			SAMEA110189150	HOR 21250 BRG	70.2972	4.94144	76.5627	5.26473	5.19713	1.60914	1.3432
HOR-21258	PGR	winter	6-rowed	IRN	Asia			SAMEA6618847	HOR 21258 BRG	133.807	6.68205	103.735	3.03192	6.92464	5.00663	5.30407
HOR-2131	PGR	spring	2-rowed	DEU	Europe			SAMEA110189206	HOR 2131 BRG	73.1889	4.65651	105.972	4.14673	3.0668	3.6314	1.3088
HOR-21344	PGR	spring	6-rowed	IRN	Asia			SAMEA110189076	HOR 21344 BRG	66.0317	5.12964	75.7802	4.41523	6.62081	2.39483	1.30872
HOR-21357	PGR	spring	6-rowed	IRN	Asia			SAMEA110189077	HOR 21357 BRG	66.579	4.36449	99.5892	5.22775	5.76585	1.71413	1.34599
HOR-21428	PGR	spring	6-rowed	IRN	Asia			SAMEA6618941	HOR 21428 BRG	68.0319	6.39804	78.3938	4.95118	6.19995	4.82834	1.41353
HOR-21436	PGR	spring	2-rowed	IRN	Asia			SAMEA110189079	HOR 21436 BRG	66.0095	5.89826	81.2782	3.24231	5.43327	2.6768	1.41828
HOR-21439	PGR	spring	6-rowed	IRN	Asia			SAMEA110189151	HOR 21439 BRG	72.6731	6.44545	89.9816	3.58139	6.38845	2.21962	1.37677
HOR-21517	PGR	spring	6-rowed	AFG	Asia			SAMEA110189152	HOR 21517 BRG	69.9223	4.48568	116.378	4.77976	4.7876	1.27	1.36277
HOR-21548	PGR	winter	6-rowed	SUN	Europe			SAMEA6618848	HOR 21548 BRG	144.885	3.42436	120.77	3.83174	5.13677	2.80941	2.03776
HOR-21599	PGR	winter	2-rowed	SYR	Asia			SAMEA6435260	HOR 21599 BRG	130.72	5.4356	90.6623	4.01795	7.12414	5.86692	4.67309
HOR-21609	PGR	spring	6-rowed	Unknown	Unknown			SAMEA110189385	HOR 21609 BRG	68.7208	4.10467	97.199	3.78919	5.52544	4.19835	1.35851
HOR-2164	PGR	spring	2-rowed	DEU	Europe			SAMEA110189207	HOR 2164 BRG	77.2275	4.34304	101.925	3.45282	3.34455	2.5808	1.30818
HOR-21641	PGR	spring	6-rowed	TCD	Africa			SAMEA6618939	HOR 21641 BRG	65.6396	4.72155	82.6412	3.82251	6.26744	5.896	2.32494
HOR-21681	PGR	spring	6-rowed	SWE	Europe			SAMEA110189386	HOR 21681 BRG	68.0908	2.7218	98.1306	4.48963	5.54493	3.23861	1.34951
HOR-21687	PGR	spring	2-rowed	DEU	Europe			SAMEA6618938	HOR 21687 BRG	74.3461	3.92707	109.3	1.76413	3.45647	2.13222	1.31639
HOR-219	PGR	spring	2-rowed	SWE	Europe			SAMEA110189208	HOR 219 BRG	73.8777	3.89725	106.172	4.16604	6.03998	2.69767	1.34669
HOR-22161	PGR	winter	6-rowed	KOR	Asia			SAMEA110189721	HOR 22161 BRG	132.952	4.64949	117.453	3.84018	5.31578	4.96491	4.46811
HOR-22165	PGR	spring	6-rowed	TUN	Africa			SAMEA110189701	HOR 22165 BRG	68.8523	1.95992	95.2624	5.45638	5.4412	1.99534	1.36846
HOR-22190	PGR	spring	2-rowed	DEU	Europe			SAMEA110189209	HOR 22190 BRG	74.6403	1.34534	86.7744	1.51122	2.78576	4.0485	1.34321
HOR-2232	PGR	spring	2-rowed	NLD	Europe			SAMEA110189183	HOR 2232 BRG	75.3189	2.48312	104.504	3.27425	3.11958	1.3796	1.3432
HOR-2237	PGR	winter	6-rowed	TUR	Asia			SAMEA6618849	HOR 2237 BRG	140.583	3.78364	125.942	3.97004	4.69468	4.36113	3.24168
HOR-2269	PGR	winter	6-rowed	DEU	Europe			SAMEA110189387	HOR 2269 BRG	132.947	2.88696	122.97	4.10941	5.0492	3.18603	2.57986
HOR-2277	PGR	winter	2-rowed	DEU	Europe			SAMEA110189210	HOR 2277 BRG	137.895	3.01389	130.492	4.52662	6.2206	3.06682	1.16657
HOR-2282	PGR	winter	6-rowed	DEU	Europe			SAMEA110189388	HOR 2282 BRG	138.084	3.99809	115.938	5.50081	4.05773	3.27136	1.23174
HOR-2290	PGR	winter	6-rowed	BGR	Europe			SAMEA6618850	HOR 2290 BRG	142.309	3.28136	136.635	3.46568	3.98513	3.24241	1.88444
HOR-2293	PGR	winter	6-rowed	DEU	Europe			SAMEA6618851	HOR 2293 BRG	135.827	5.29064	123.345	3.35024	3.66629	3.36177	2.05081
HOR-2348	PGR	spring	2-rowed	AUT	Europe			SAMEA110189289	HOR 2348 BRG	75.8667	3.53515	107.756	2.94818	5.35485	2.52876	1.30866
HOR-2364	PGR	spring	6-rowed	CHN	Asia			SAMEA110189433	HOR 2364 BRG	72.9332	3.90581	110.092	4.15256	4.12054	3.22043	1.34669
HOR-2366	PGR	spring	6-rowed	CHN	Asia			SAMEA110189389	HOR 2366 BRG	66.667	4.79287	99.3956	4.64418	5.24123	3.94438	1.34542
HOR-2369	PGR	spring	6-rowed	CHN	Asia			SAMEA6618932	HOR 2369 BRG	67.9778	5.42295	94.0122	4.75443	5.09973	3.49361	1.36211
HOR-2383	PGR	spring	6-rowed	CHN	Asia			SAMEA6618931	HOR 2383 BRG	70.1365	5.85815	90.4146	4.46073	5.70522	1.46803	1.34098
HOR-239	PGR	spring	6-rowed	USA	Americas			SAMEA110189390	HOR 239 BRG	76.5794	2.71407	99.2971	3.7834	4.04295	3.7051	1.34669
HOR-2403	PGR	spring	6-rowed	CAN	Americas			SAMEA6618930	HOR 2403 BRG	70.5526	3.55779	98.4597	4.78871	5.76519	3.24848	1.34951
HOR-2431	PGR	spring	2-rowed	TUR	Asia			SAMEA110189276	HOR 2431 BRG	71.111	4.23942	90.5922	4.23557	4.81773	2.40423	1.34237
HOR-2469	PGR	winter	6-rowed	USA	Americas			SAMEA110189391	HOR 2469 BRG	136.515	4.34017	119.696	5.31192	5.89501	7.42899	4.45941
HOR-2480	PGR	spring	2-rowed	FRA	Europe			SAMEA110189211	HOR 2480 BRG	74.8359	4.8799	94.2589	2.50668	4.14271	3.22396	1.35851
HOR-2494	PGR	spring	2-rowed	NOR	Europe			SAMEA110189184	HOR 2494 BRG	76.5197	2.19926	97.0935	3.89508	4.05446	3.26313	1.3483
HOR-2504	PGR	spring	2-rowed	FRA	Europe			SAMEA110189185	HOR 2504 BRG	76.2978	4.31052	96.8253	3.64818	3.63024	3.03238	1.36134
HOR-2517	PGR	spring	6-rowed	CAN	Americas			SAMEA110189392	HOR 2517 BRG	70.7439	3.45868	107.439	5.19514	5.31675	3.77331	1.33038
HOR-2520	PGR	spring	6-rowed	GTM	Americas			SAMEA110189553	HOR 2520 BRG	68.131	5.12618	96.6075	5.85758	5.34904	2.75851	1.25415
HOR-2528	PGR	spring	2-rowed	JPN	Asia			SAMEA110189186	HOR 2528 BRG	68.1217	3.15795	103.539	4.7124	4.29729	4.51536	1.34434
HOR-2529	PGR	spring	2-rowed	JPN	Asia			SAMEA110189187	HOR 2529 BRG	73.1057	2.49565	114.308	3.58123	4.24629	3.02333	1.3453
HOR-2530	PGR	spring	2-rowed	DEU	Europe			SAMEA110189212	HOR 2530 BRG	71.8695	3.17187	92.8473	3.36187	3.57758	4.37757	1.3453
HOR-2598	PGR	spring	6-rowed	USA	Americas			SAMEA6618929	HOR 2598 BRG	77.0567	4.23119	103.759	3.15276	4.2525	2.74912	1.3587
HOR-2637	PGR	spring	2-rowed	FRA	Europe			SAMEA6618928	HOR 2637 BRG	75.2897	2.83987	91.5075	3.27485	3.93812	3.6291	1.34511
HOR-264	PGR	spring	6-rowed	USA	Americas			SAMEA110189394	HOR 264 BRG	69.907	6.11488	86.5227	4.61343	4.02644	4.48151	1.34709
HOR-2674	PGR	spring	2-rowed	GRC	Europe			SAMEA110189279	HOR 2674 BRG	76.881	4.51959	96.9315	3.30296	2.93647	2.31276	1.3453
HOR-2747	PGR	spring	6-rowed	USA	Americas			SAMEA110189396	HOR 2747 BRG	74.0833	2.83653	97.5717	4.04067	3.49408	5.02289	1.30759
HOR-2748	PGR	winter	6-rowed	USA	Americas			SAMEA110189357	HOR 2748 BRG	140.357	3.73304	113.704	6.0463	4.88533	5.54943	1.29537
HOR-2749	PGR	spring	6-rowed	USA	Americas			SAMEA6618926	HOR 2749 BRG	68.8956	4.28041	106.315	4.6121	3.94325	6.47348	1.34511
HOR-2752	PGR	spring	6-rowed	USA	Americas			SAMEA110189397	HOR 2752 BRG	73.5602	3.30258	96.214	3.97786	4.00444	4.90527	1.86755
HOR-2755	PGR	winter	6-rowed	USA	Americas			SAMEA110189398	HOR 2755 BRG	135.712	5.34013	120.881	3.88282	4.88483	3.24421	3.31277
HOR-2757	PGR	spring	6-rowed	USA	Americas			SAMEA110189358	HOR 2757 BRG	73.5809	2.76207	104.95	4.13606	3.71178	2.25716	1.34464
HOR-2761	PGR	winter	6-rowed	USA	Americas			SAMEA110189359	HOR 2761 BRG	134.798	4.83897	118.356	5.55021	4.39885	4.24425	1.28667
HOR-2764	PGR	spring	6-rowed	USA	Americas			SAMEA110189360	HOR 2764 BRG	70.3112	4.27755	100.621	3.94256	3.49559	3.06272	1.37049
HOR-2805	PGR	spring	6-rowed	IRN	Asia			SAMEA110189608	HOR 2805 BRG	72.1622	4.74048	86.4183	4.19064	5.00836	6.45329	1.34666
HOR-282	PGR	spring	6-rowed	USA	Americas			SAMEA110189434	HOR 282 BRG	72.0556	4.78344	94.0006	4.59938	4.03056	3.70752	1.34352
HOR-29	PGR	winter	6-rowed	USA	Americas			SAMEA110189400	HOR 29 BRG	140.46	4.43369	128.846	3.57791	3.76421	4.31752	1.64825
HOR-2922	PGR	winter	6-rowed	FRA	Europe			SAMEA110189401	HOR 2922 BRG	135.096	2.50923	115.615	3.87526	3.88676	2.54805	1.44172
HOR-2924	PGR	spring	2-rowed	FRA	Europe			SAMEA110189213	HOR 2924 BRG	71.3255	3.30866	104.298	4.01943	4.5739	2.37892	1.35322
HOR-2957	PGR	spring	2-rowed	Unknown	Unknown			SAMEA6618924	HOR 2957 BRG	77.7064	4.42014	106.485	2.37604	3.83004	2.58556	1.32284
HOR-2970	PGR	spring	6-rowed	DEU	Europe			SAMEA6618923	HOR 2970 BRG	73.4738	4.22818	117.225	3.65655	3.39326	3.02668	1.34501
HOR-3064	PGR	winter	6-rowed	DEU	Europe			SAMEA110189362	HOR 3064 BRG	137.983	2.9593	116.972	3.4394	5.1476	4.03117	1.94248
HOR-3081	PGR	winter	6-rowed	POL	Europe			SAMEA6435261	HOR 3081 BRG	139.065	4.02951	123.369	3.46371	4.31417	4.15997	2.08463
HOR-3093	PGR	winter	6-rowed	USA	Americas			SAMEA6618852	HOR 3093 BRG	142.44	2.90827	117.251	3.67605	4.47153	2.38656	1.02215
HOR-3106	PGR	winter	6-rowed	USA	Americas			SAMEA110189363	HOR 3106 BRG	132.708	5.27022	113.144	3.02305	5.16215	2.4907	1.27541
HOR-3116	PGR	winter	6-rowed	USA	Americas			SAMEA110189364	HOR 3116 BRG	138.663	3.67429	118.792	3.70551	4.51501	4.01426	1.14661
HOR-3125	PGR	winter	2-rowed	USA	Americas			SAMEA6618853	HOR 3125 BRG	137.786	2.52755	120.274	6.4922	3.76359	4.05353	2.66618
HOR-3136	PGR	winter	6-rowed	USA	Americas			SAMEA110189365	HOR 3136 BRG	134.852	5.04034	124.87	3.90065	5.17057	4.98659	1.08463
HOR-3137	PGR	winter	6-rowed	USA	Americas			SAMEA110189366	HOR 3137 BRG	134.872	3.19083	118.587	3.98003	4.51123	5.12838	1.94248
HOR-3146	PGR	winter	6-rowed	USA	Americas			SAMEA110189367	HOR 3146 BRG	131.226	4.9642	111.318	2.36376	8.06749	3.1948	2.44558
HOR-3153	PGR	winter	6-rowed	USA	Americas			SAMEA6618854	HOR 3153 BRG	132.215	6.01017	120.277	4.13764	4.36106	3.96185	1.53558
HOR-3155	PGR	winter	6-rowed	USA	Americas			SAMEA6618921	HOR 3155 BRG	132.985	5.48804	116.494	4.25584	6.48031	5.17277	2.64878
HOR-3157	PGR	winter	6-rowed	USA	Americas			SAMEA110189368	HOR 3157 BRG	137.072	4.81631	123.76	4.17211	4.94419	3.94762	4.2192
HOR-3164	PGR	spring	2-rowed	CAN	Americas			SAMEA110189188	HOR 3164 BRG	73.6081	3.62226	100.534	4.23987	4.59826	2.23272	1.34711
HOR-3179	PGR	winter	6-rowed	FRA	Europe			SAMEA110189402	HOR 3179 BRG	132.475	2.82458	119.961	5.0038	3.04979	3.87176	1.08463
HOR-3187	PGR	winter	6-rowed	CSK	Europe			SAMEA6618855	HOR 3187 BRG	135.541	4.60429	125.255	4.14401	4.20875	3.97604	1.39987
HOR-3233	PGR	winter	2-rowed	RUS	Europe			SAMEA6618856	HOR 3233 BRG	134.152	3.40785	117.936	4.81788	5.22572	3.49811	1.23174
HOR-3272	PGR	spring	6-rowed	IND	Asia			SAMEA110189403	HOR 3272 BRG	67.0896	3.80018	88.287	2.95042	5.33555	4.72563	1.34798
HOR-33	PGR	winter	6-rowed	FRA	Europe			SAMEA110189404	HOR 33 BRG	139.507	3.83286	129.556	4.60408	4.21757	2.09721	2.52432
HOR-3311	PGR	winter	2-rowed	UKR	Europe			SAMEA110189214	HOR 3311 BRG	135.234	3.77566	128.083	4.18294	4.2701	2.97876	1.64878
HOR-3327	PGR	winter	6-rowed	UKR	Europe			SAMEA110189581	HOR 3327 BRG	139.5	5.04183	126.483	4.0879	4.86747	3.09285	2.03776
HOR-3359	PGR	winter	6-rowed	UKR	Europe			SAMEA6618857	HOR 3359 BRG	142.212	3.05389	126.791	4.95148	3.02147	3.9762	1.94248
HOR-3369	PGR	winter	6-rowed	RUS	Europe			SAMEA6618858	HOR 3369 BRG	138.025	4.47256	119.967	4.03878	4.06492	3.46428	0.937512
HOR-3460	PGR	winter	6-rowed	RUS	Europe			SAMEA6618859	HOR 3460 BRG	141.74	5.36749	131.34	4.34454	3.46571	2.39233	3.42853
HOR-3482	PGR	winter	6-rowed	YUG	Europe			SAMEA110189510	HOR 3482 BRG	134.695	5.37703	127.897	3.11791	4.48113	1.56434	1.21648
HOR-3492	PGR	winter	6-rowed	SUN	Europe			SAMEA110189405	HOR 3492 BRG	133.716	4.97395	110.434	3.69113	6.45553	3.74771	3.96236
HOR-3620	PGR	spring	2-rowed	CSK	Europe			SAMEA110189215	HOR 3620 BRG	74.7703	3.07748	90.7155	4.41929	2.96974	2.78573	1.34098
HOR-3728	PGR	spring	6-rowed	USA	Americas			SAMEA6618918	HOR 3728 BRG	75.3219	3.8042	97.523	3.61373	4.2217	2.88377	1.36007
HOR-3740	PGR	spring	2-rowed	DEU	Europe			SAMEA110189216	HOR 3740 BRG	73.4381	4.55439	110.656	3.94867	4.26351	2.02595	1.34098
HOR-3879	PGR	spring	2-rowed	DEU	Europe			SAMEA110189189	HOR 3879 BRG	71.452	2.94496	99.149	3.26713	3.54108	2.59468	1.34599
HOR-3909	PGR	spring	2-rowed	Unknown	Unknown			SAMEA110189316	HOR 3909 BRG	71.5672	2.7665	96.437	3.73001	3.79201	2.81814	1.3453
HOR-3912	PGR	spring	2-rowed	SUN	Europe			SAMEA110189226	HOR 3912 BRG	73.0501	4.4233	93.6598	4.25398	4.2717	2.28345	1.34516
HOR-3926	PGR	spring	6-rowed	USA	Americas			SAMEA6618915	HOR 3926 BRG	73.2381	4.6165	118.581	3.62348	4.16991	2.8217	1.34378
HOR-3950	PGR	spring	2-rowed	AUT	Europe			SAMEA110189280	HOR 3950 BRG	70.7905	5.07819	116.238	3.88588	5.10787	3.00758	1.35322
HOR-3952	PGR	spring	2-rowed	AUT	Europe			SAMEA110189281	HOR 3952 BRG	74.965	4.92184	99.8328	3.79435	2.9647	2.85917	1.34555
HOR-4018	PGR	spring	6-rowed	USA	Americas			SAMEA110189369	HOR 4018 BRG	74.4527	6.35445	92.4218	3.61831	3.86411	2.57826	1.34388
HOR-4030	PGR	spring	2-rowed	USA	Americas			SAMEA6618914	HOR 4030 BRG	77.8321	4.16424	113.673	2.42004	4.42294	2.82139	1.30872
HOR-4034	PGR	spring	6-rowed	IND	Asia			SAMEA6618913	HOR 4034 BRG	70.2598	4.62248	99.5051	3.53487	5.52144	2.5146	1.34463
HOR-405	PGR	spring	6-rowed	TUR	Asia			SAMEA110189641	HOR 405 BRG	72.5954	4.32803	93.9007	4.71396	4.51698	4.17793	1.34389
HOR-4065	PGR	spring	6-rowed	USA	Americas			SAMEA110189409	HOR 4065 BRG	69.87	4.88843	94.7347	4.1271	3.66149	3.31195	1.30139
HOR-4091	PGR	spring	6-rowed	MNG	Asia			SAMEA110189511	HOR 4091 BRG	67.3599	5.13001	95.9215	3.37673	5.20619	4.53223	1.35322
HOR-4104	PGR	winter	6-rowed	SUN	Europe			SAMEA110189410	HOR 4104 BRG	137.848	3.39199	108.437	5.94641	6.18875	4.69166	1.51604
HOR-4114	PGR	spring	6-rowed	USA	Americas			SAMEA110189411	HOR 4114 BRG	70.5389	4.91223	96.2372	3.65912	4.16398	3.42108	1.34383
HOR-4131	PGR	winter	6-rowed	TUR	Asia			SAMEA110189512	HOR 4131 BRG	135.138	4.38645	113.073	5.58048	6.39022	5.6851	1.90895
HOR-4136	PGR	winter	6-rowed	TUR	Asia			SAMEA6618860	HOR 4136 BRG	141.655	4.59991	107.904	3.81102	4.58478	4.32602	4.26943
HOR-4138	PGR	winter	6-rowed	TUR	Asia			SAMEA6618861	HOR 4138 BRG	135.685	5.64613	121.146	4.46963	5.12764	6.18157	1.27976
HOR-4146	PGR	spring	6-rowed	DZA	Africa			SAMEA110189513	HOR 4146 BRG	69.6538	5.31383	96.3058	3.91543	4.68622	3.20062	1.34366
HOR-4201	PGR	winter	2-rowed	JPN	Asia			SAMEA6618862	HOR 4201 BRG	138.527	4.7459	140.556	3.2606	5.64098	2.59496	1.81027
HOR-4226	PGR	winter	6-rowed	TUR	Asia			SAMEA110189514	HOR 4226 BRG	140.569	4.69979	122.334	6.73808	4.19964	3.42207	2.44558
HOR-4240	PGR	winter	6-rowed	JPN	Asia			SAMEA110189458	HOR 4240 BRG	135.612	4.51281	129.837	5.27399	5.78202	5.08978	2.08762
HOR-4264	PGR	spring	6-rowed	IRN	Asia			SAMEA6618911	HOR 4264 BRG	64.7914	2.91002	82.0301	5.95309	4.64377	5.0805	1.33692
HOR-4273	PGR	winter	6-rowed	USA	Americas			SAMEA6618863	HOR 4273 BRG	138.326	3.27952	121.294	5.1348	6.01106	5.66726	2.08463
HOR-4308	PGR	winter	2-rowed	TUR	Asia			SAMEA110189277	HOR 4308 BRG	134.474	5.25212	122.889	5.34125	4.61205	4.70353	1.32717
HOR-4333	PGR	winter	6-rowed	TUR	Asia			SAMEA110189555	HOR 4333 BRG	143.163	4.41561	120.477	5.61139	4.89133	3.93601	1.16657
HOR-4348	PGR	winter	6-rowed	TUR	Asia			SAMEA110189614	HOR 4348 BRG	135.828	2.91279	117.681	4.66333	4.04585	3.96378	1.66439
HOR-4390	PGR	winter	6-rowed	UKR	Europe			SAMEA110189412	HOR 4390 BRG	138.56	4.63228	126.733	3.78548	3.91246	2.51394	1.15096
HOR-4402	PGR	winter	6-rowed	GRC	Europe			SAMEA110189483	HOR 4402 BRG	135.635	4.5685	123.981	6.15157	5.49398	4.81686	3.52598
HOR-4403	PGR	winter	6-rowed	GRC	Europe			SAMEA6618864	HOR 4403 BRG	136.804	4.30551	112.47	5.40701	4.79577	2.96339	1.81027
HOR-4404	PGR	winter	6-rowed	GRC	Europe			SAMEA110189590	HOR 4404 BRG	133.587	4.99058	120.325	5.65274	5.9886	4.41539	1.88057
HOR-4420	PGR	spring	6-rowed	MNG	Asia			SAMEA110189661	HOR 4420 BRG	70.5558	5.94928	89.4957	3.21199	6.49772	3.6389	1.30554
HOR-4421	PGR	spring	6-rowed	MNG	Asia			SAMEA110189663	HOR 4421 BRG	71.6939	6.21332	99.0967	4.35921	4.71275	3.45685	1.36277
HOR-4430	PGR	winter	2-rowed	HUN	Europe			SAMEA110189190	HOR 4430 BRG	142.294	2.33169	116.709	3.89296	2.90534	3.42188	0.937511
HOR-4447	PGR	spring	6-rowed	USA	Americas			SAMEA110189371	HOR 4447 BRG	71.156	3.58253	107.744	4.26879	5.29316	2.07417	1.34669
HOR-4459	PGR	spring	2-rowed	TUR	Asia			SAMEA110189244	HOR 4459 BRG	68.5032	5.71822	98.6388	4.34858	3.85081	2.78742	1.34036
HOR-448	PGR	spring	6-rowed	TUR	Asia			SAMEA110189642	HOR 448 BRG	71.8439	4.78448	98.1151	4.73957	2.81767	4.94546	1.30944
HOR-4502	PGR	spring	6-rowed	CAN	Americas			SAMEA110189414	HOR 4502 BRG	72.0357	3.20561	105.205	5.34829	5.32482	3.04542	1.36166
HOR-4548	PGR	winter	6-rowed	USA	Americas			SAMEA110189415	HOR 4548 BRG	139.851	4.50728	127.086	4.88109	4.94617	3.09125	1.82717
HOR-4568	PGR	spring	2-rowed	BEL	Europe			SAMEA110189217	HOR 4568 BRG	74.1352	2.15753	87.4509	4.56926	2.79891	3.99474	1.30568
HOR-4586	PGR	spring	2-rowed	MNG	Asia			SAMEA110189307	HOR 4586 BRG	73.2562	4.56991	108.019	5.01629	3.32649	2.68112	1.30796
HOR-4588	PGR	spring	6-rowed	MNG	Asia			SAMEA110189664	HOR 4588 BRG	71.1798	6.42928	89.1582	4.26143	5.75895	1.96154	1.34463
HOR-4606	PGR	winter	6-rowed	SUN	Europe			SAMEA6618865	HOR 4606 BRG	138.975	4.54069	126.156	4.38564	4.66071	2.73421	1.07966
HOR-4653	PGR	spring	2-rowed	GBR	Europe			SAMEA6618910	HOR 4653 BRG	79.44	2.27244	81.2847	3.8251	4.52215	3.55363	1.34645
HOR-4689	PGR	winter	6-rowed	HUN	Europe			SAMEA110189372	HOR 4689 BRG	137.745	3.02673	122.254	3.74966	4.56131	4.64182	1.79536
HOR-4693	PGR	winter	6-rowed	USA	Americas			SAMEA110189416	HOR 4693 BRG	146.988	1.83496	104.38	4.58144	2.98293	2.753	2.88831
HOR-4696	PGR	winter	6-rowed	USA	Americas			SAMEA110189417	HOR 4696 BRG	133.423	3.58208	109.106	3.84594	3.21003	4.08384	2.53993
HOR-4718	PGR	spring	2-rowed	SWE	Europe			SAMEA110189218	HOR 4718 BRG	73.954	1.68459	86.8765	3.48174	4.19222	2.79119	1.3483
HOR-473	PGR	spring	6-rowed	TUR	Asia			SAMEA6618909	HOR 473 BRG	70.4051	5.35177	94.0362	4.18155	4.88935	3.547	1.34384
HOR-4779	PGR	spring	2-rowed	BGR	Europe			SAMEA110189193	HOR 4779 BRG	72.6061	3.46124	111.961	3.93118	3.34928	2.34152	1.32652
HOR-4815	PGR	spring	6-rowed	DNK	Europe			SAMEA110189515	HOR 4815 BRG	69.5019	5.9516	91.7889	3.5294	4.89454	3.59776	1.29858
HOR-4827	PGR	spring	2-rowed	USA	Americas			SAMEA110189264	HOR 4827 BRG	66.2006	4.77542	80.8134	4.79732	5.57726	2.87712	1.34709
HOR-4829	PGR	spring	6-rowed	USA	Americas			SAMEA6618908	HOR 4829 BRG	72.4129	5.59435	98.0251	2.67406	4.56156	3.58553	1.34329
HOR-4924	PGR	winter	6-rowed	DEU	Europe			SAMEA110189373	HOR 4924 BRG	139.345	2.27332	115.906	4.03001	3.6053	0.943149	3.56013
HOR-495	PGR	spring	6-rowed	TUR	Asia			SAMEA6618905	HOR 495 BRG	71.0132	4.64794	96.4956	4.69534	5.05189	3.64762	1.33038
HOR-51	PGR	spring	6-rowed	BGR	Europe			SAMEA110189603	HOR 51 BRG	71.4228	4.38493	91.6608	5.10633	4.17549	3.47865	1.34464
HOR-5185	PGR	spring	6-rowed	ETH	Africa			SAMEA110189459	HOR 5185 BRG	64.162	5.86721	85.3664	4.53958	5.82179	5.28538	1.36007
HOR-5220	PGR	spring	6-rowed	ETH	Africa			SAMEA110189460	HOR 5220 BRG	69.4992	6.43324	85.7926	5.09461	5.57966	5.55041	1.35851
HOR-5241	PGR	spring	6-rowed	ETH	Africa			SAMEA110189516	HOR 5241 BRG	69.324	2.97533	92.5006	3.4591	4.86294	5.23918	1.34464
HOR-526	PGR	spring	2-rowed	TUR	Asia			SAMEA110189297	HOR 526 BRG	68.8463	5.53556	86.406	3.95883	5.43025	4.40148	1.34511
HOR-534	PGR	spring	6-rowed	TUR	Asia			SAMEA110189517	HOR 534 BRG	70.3297	5.3745	103.548	3.96513	4.22617	3.50619	1.36211
HOR-5349	PGR	spring	6-rowed	ETH	Africa			SAMEA110189461	HOR 5349 BRG	70.1299	3.41252	105.157	4.04687	5.05272	3.56703	1.34501
HOR-5373	PGR	spring	2-rowed	ETH	Africa			SAMEA6618903	HOR 5373 BRG	68.7493	5.00793	90.5919	3.49844	4.62983	4.07791	1.37235
HOR-5486	PGR	spring	2-rowed	ETH	Africa			SAMEA6618902	HOR 5486 BRG	70.1737	2.82408	89.7308	3.02422	3.83315	4.02479	1.3432
HOR-567	PGR	spring	6-rowed	TUR	Asia			SAMEA110189652	HOR 567 BRG	66.0979	5.46144	91.3587	3.75237	3.38892	4.04424	1.34386
HOR-5676	PGR	spring	6-rowed	ETH	Africa			SAMEA110189462	HOR 5676 BRG	74.7219	2.22153	95.7868	3.1363	3.16554	3.72232	1.36784
HOR-5823	PGR	spring	2-rowed	ETH	Africa			SAMEA110189246	HOR 5823 BRG	73.235	5.33908	98.6181	3.66247	4.38354	2.12175	1.34666
HOR-5864	PGR	spring	6-rowed	ETH	Africa			SAMEA110189464	HOR 5864 BRG	70.4158	3.00942	105.869	4.56521	5.40372	2.89697	1.34951
HOR-5876	PGR	spring	6-rowed	ETH	Africa			SAMEA6618901	HOR 5876 BRG	69.9806	4.05029	103.406	4.42972	4.53917	4.27985	1.37677
HOR-5955	PGR	spring	6-rowed	ETH	Africa			SAMEA110189518	HOR 5955 BRG	71.7963	4.82875	102.13	3.3393	3.72459	2.20344	1.34463
HOR-610	PGR	spring	2-rowed	TUR	Asia			SAMEA6618900	HOR 610 BRG	71.2935	3.47179	96.5894	4.65762	5.77149	3.53683	1.34669
HOR-611	PGR	spring	2-rowed	TUR	Asia			SAMEA110189304	HOR 611 BRG	67.4976	4.27688	91.4609	4.33575	4.95257	5.28869	1.34645
HOR-612	PGR	spring	2-rowed	TUR	Asia			SAMEA110189296	HOR 612 BRG	73.393	5.71227	94.3056	3.72585	5.01052	4.4433	1.3483
HOR-6204	PGR	spring	2-rowed	ETH	Africa			SAMEA110189247	HOR 6204 BRG	67.2159	2.75195	96.6778	4.62083	5.26384	2.5608	1.3483
HOR-6220	PGR	spring	2-rowed	ETH	Africa			SAMEA6618899	HOR 6220 BRG	77.8911	4.42555	101.387	3.30761	2.65705	2.56278	1.30778
HOR-648	PGR	spring	2-rowed	TUR	Asia			SAMEA110189302	HOR 648 BRG	71.7005	5.03545	85.2701	3.38558	4.74876	3.10314	1.41828
HOR-649	PGR	spring	2-rowed	TUR	Asia			SAMEA110189303	HOR 649 BRG	70.809	5.83393	95.564	2.53416	5.18211	3.28528	1.34283
HOR-661	PGR	spring	2-rowed	TUR	Asia			SAMEA110189274	HOR 661 BRG	69.5735	5.79611	92.4487	2.43359	5.1797	3.74951	1.30817
HOR-6660	PGR	spring	2-rowed	ETH	Africa			SAMEA110189713	HOR 6660 BRG	74.6587	4.94792	103.418	4.6294	3.52782	1.84664	1.34669
HOR-6708	PGR	spring	2-rowed	ETH	Africa			SAMEA110189265	HOR 6708 BRG	74.4034	5.10755	96.3051	2.9043	4.00945	3.56381	1.34666
HOR-6791	PGR	spring	2-rowed	ETH	Africa			SAMEA110189266	HOR 6791 BRG	73.3415	3.6106	96.826	2.95785	3.36484	4.72557	1.30125
HOR-68	PGR	spring	2-rowed	DEU	Europe			SAMEA110189219	HOR 68 BRG	72.6755	3.01936	110.912	3.15913	3.86197	2.82038	1.3441
HOR-6854	PGR	spring	2-rowed	ETH	Africa			SAMEA110189248	HOR 6854 BRG	72.0087	6.25153	100.173	3.72773	3.43215	3.83307	1.3453
HOR-6876	PGR	spring	6-rowed	ETH	Africa			SAMEA110189465	HOR 6876 BRG	70.2467	4.41418	111.031	4.01043	4.86889	3.85964	1.34378
HOR-6892	PGR	spring	2-rowed	ETH	Africa			SAMEA6618898	HOR 6892 BRG	70.349	4.22057	97.5423	3.46161	5.86254	2.2738	1.33519
HOR-6908	PGR	spring	6-rowed	ETH	Africa			SAMEA110189519	HOR 6908 BRG	71.1471	4.2622	103.766	4.71457	4.03482	3.34153	1.3441
HOR-6934	PGR	winter	6-rowed	USA	Americas			SAMEA6618866	HOR 6934 BRG	125.651	3.10614	97.4615	3.65026	7.41107	2.49882	2.36892
HOR-6936	PGR	spring	2-rowed	DEU	Europe			SAMEA6618897	HOR 6936 BRG	77.8509	2.25618	87.5588	2.20616	4.66413	2.55176	1.32934
HOR-6939	PGR	spring	6-rowed	ARG	Europe			SAMEA110189418	HOR 6939 BRG	69.8601	5.50424	96.1133	4.69375	3.28535	3.23932	1.29858
HOR-6954	PGR	spring	6-rowed	GRC	Europe			SAMEA110189591	HOR 6954 BRG	67.0701	5.34912	89.3235	4.16038	5.01042	4.9416	1.3453
HOR-6970	PGR	spring	2-rowed	SWE	Europe			SAMEA110189220	HOR 6970 BRG	70.2209	1.9488	79.2447	1.79094	5.07437	4.67563	1.31541
HOR-6999	PGR	spring	6-rowed	NPL	Asia			SAMEA110189561	HOR 6999 BRG	69.2672	5.04558	88.7864	3.26669	5.24191	5.41893	1.34951
HOR-703	PGR	spring	6-rowed	GRC	Europe			SAMEA110189594	HOR 703 BRG	70.3392	4.45909	94.2229	4.51396	3.68224	3.60378	1.34299
HOR-7040	PGR	spring	6-rowed	NPL	Asia			SAMEA110189725	HOR 7040 BRG	68.7273	3.11511	85.1108	4.13197	5.43487	4.77384	1.34666
HOR-7056	PGR	spring	6-rowed	NPL	Asia			SAMEA6618894	HOR 7056 BRG	65.0315	3.59482	83.1339	4.1778	5.26806	5.5064	1.34542
HOR-706	PGR	spring	6-rowed	GRC	Europe			SAMEA110189595	HOR 706 BRG	70.7326	4.58613	108.076	4.34806	3.22959	2.78938	1.39835
HOR-7067	PGR	spring	6-rowed	NPL	Asia			SAMEA110189628	HOR 7067 BRG	68.3674	7.57382	86.2983	3.72589	3.66339	3.24698	1.33999
HOR-7112	PGR	spring	2-rowed	NPL	Asia			SAMEA110189711	HOR 7112 BRG	65.8902	4.78433	90.8113	5.79769	4.96069	3.40539	1.34366
HOR-7116	PGR	spring	6-rowed	NPL	Asia			SAMEA110189564	HOR 7116 BRG	66.0526	5.31775	91.2993	3.68416	5.86881	6.2667	1.34596
HOR-7124	PGR	spring	6-rowed	NPL	Asia			SAMEA6618893	HOR 7124 BRG	71.6055	4.94448	93.3344	4.86651	4.89044	3.54794	1.34711
HOR-7125	PGR	spring	6-rowed	NPL	Asia			SAMEA110189565	HOR 7125 BRG	65.7082	4.41683	88.6375	5.12802	4.83734	3.43204	1.34645
HOR-7129	PGR	spring	6-rowed	NPL	Asia			SAMEA6618892	HOR 7129 BRG	63.6877	4.56638	88.8422	4.77757	4.69214	4.57531	1.34384
HOR-714	PGR	spring	6-rowed	GRC	Europe			SAMEA110189584	HOR 714 BRG	69.3221	6.13394	101.94	3.36279	3.03867	4.20384	1.34648
HOR-7142	PGR	spring	6-rowed	NPL	Asia			SAMEA110189482	HOR 7142 BRG	63.9397	4.161	83.3738	3.88944	5.58336	4.42861	1.36007
HOR-7164	PGR	spring	6-rowed	NPL	Asia			SAMEA110189626	HOR 7164 BRG	66.8671	4.07703	85.5853	5.17462	4.74898	5.76895	1.34599
HOR-7171	PGR	spring	6-rowed	NPL	Asia			SAMEA110189489	HOR 7171 BRG	65.3525	2.91158	93.6796	4.65572	5.42813	5.08741	1.34645
HOR-719	PGR	spring	6-rowed	GRC	Europe			SAMEA110189592	HOR 719 BRG	71.3898	5.04715	93.9836	4.34227	2.97759	5.85003	1.30806
HOR-7230	PGR	spring	6-rowed	IND	Asia			SAMEA110189602	HOR 7230 BRG	65.6563	4.78683	81.9742	4.79249	4.65885	4.52962	1.34098
HOR-7251	PGR	spring	6-rowed	IND	Asia			SAMEA6618889	HOR 7251 BRG	70.0092	6.13952	94.7564	5.55565	5.77678	3.98765	1.36134
HOR-7252	PGR	winter	6-rowed	AFG	Asia			SAMEA110189666	HOR 7252 BRG	141.561	4.64383	104.773	5.64164	6.5757	5.45168	4.46811
HOR-7253	PGR	winter	6-rowed	AFG	Asia			SAMEA110189667	HOR 7253 BRG	139.676	1.5912	111.903	5.34893	4.46107	3.64853	1.22181
HOR-7255	PGR	winter	6-rowed	AFG	Asia			SAMEA110189668	HOR 7255 BRG	135.658	5.31796	110.363	5.22769	6.52279	3.24266	3.33877
HOR-7264	PGR	winter	6-rowed	DEU	Europe			SAMEA110189374	HOR 7264 BRG	135.231	2.69898	119.11	3.71527	3.68155	3.35288	1.65322
HOR-727	PGR	spring	6-rowed	GRC	Europe			SAMEA110189585	HOR 727 BRG	75.6038	4.91917	96.0474	3.44125	4.08249	2.82126	1.34366
HOR-7282	PGR	spring	6-rowed	NPL	Asia			SAMEA110189712	HOR 7282 BRG	68.462	4.47646	96.1749	2.97332	4.89567	4.88591	1.34352
HOR-7286	PGR	spring	2-rowed	DEU	Europe			SAMEA110189194	HOR 7286 BRG	73.1008	1.81234	82.6346	3.43277	4.20502	4.26144	1.34669
HOR-7291	PGR	spring	2-rowed	DNK	Europe			SAMEA110189195	HOR 7291 BRG	76.3568	1.60253	82.8799	2.25512	2.7294	4.09387	1.3092
HOR-730	PGR	spring	6-rowed	GRC	Europe			SAMEA110189593	HOR 730 BRG	70.6457	6.46791	97.1228	3.22569	3.65326	3.01146	1.34204
HOR-7375	PGR	spring	6-rowed	SVK	Asia			SAMEA110189669	HOR 7375 BRG	71.7317	3.79693	111.574	5.45088	5.87212	2.18185	1.52043
HOR-7380	PGR	spring	6-rowed	CZE	Europe			SAMEA110189670	HOR 7380 BRG	75.1143	2.84764	94.1587	2.39245	3.44776	4.08044	1.30067
HOR-7460	PGR	spring	2-rowed	CAN	Americas			SAMEA110189196	HOR 7460 BRG	71.936	2.80118	96.653	3.74544	4.6763	3.39241	1.36134
HOR-7466	PGR	spring	2-rowed	SUN	Europe			SAMEA110189197	HOR 7466 BRG	73.1039	4.50333	93.4589	4.17008	5.21702	2.79342	1.36176
HOR-7468	PGR	spring	2-rowed	RUS	Europe			SAMEA110189198	HOR 7468 BRG	75.4514	4.6974	94.6696	3.7026	3.2073	2.06723	2.77813
HOR-7474	PGR	spring	2-rowed	ARG	Europe			SAMEA6618887	HOR 7474 BRG	69.1288	3.4528	86.9769	4.32245	4.84747	2.64794	1.34036
HOR-7475	PGR	spring	2-rowed	ARG	Europe			SAMEA110189221	HOR 7475 BRG	68.4471	4.47398	92.2721	5.00741	4.83059	4.60339	1.34383
HOR-7485	PGR	spring	2-rowed	POL	Europe			SAMEA110189285	HOR 7485 BRG	73.8079	5.17914	103.781	4.36495	3.33969	3.20713	1.34645
HOR-7505	PGR	spring	6-rowed	USA	Americas			SAMEA110189420	HOR 7505 BRG	69.968	4.02361	97.4029	4.4127	3.48874	5.47736	1.35853
HOR-7516	PGR	spring	2-rowed	POL	Europe			SAMEA110189275	HOR 7516 BRG	76.2108	3.43185	103.517	3.82103	3.43952	2.58766	1.37235
HOR-7562	PGR	spring	6-rowed	PAK	Asia			SAMEA110189545	HOR 7562 BRG	68.1512	5.74044	80.3804	4.00727	5.83353	2.85361	1.30808
HOR-7571	PGR	spring	6-rowed	PAK	Asia			SAMEA110189479	HOR 7571 BRG	66.3589	6.86883	84.7729	4.39254	5.72645	2.91201	1.86681
HOR-760	PGR	spring	6-rowed	GRC	Europe			SAMEA110189574	HOR 760 BRG	72.8423	5.10417	95.3983	4.31592	3.78043	3.60555	1.344
HOR-7602	PGR	spring	6-rowed	PAK	Asia			SAMEA110189609	HOR 7602 BRG	69.6931	4.76863	79.7188	4.07706	5.52701	2.68673	1.30805
HOR-7612	PGR	spring	6-rowed	PAK	Asia			SAMEA110189583	HOR 7612 BRG	67.1805	6.75113	85.2087	4.24399	5.84334	4.16147	1.34951
HOR-7629	PGR	spring	6-rowed	PAK	Asia			SAMEA110189575	HOR 7629 BRG	69.8609	5.43963	92.0498	3.62304	5.25769	4.09453	1.34386
HOR-763	PGR	spring	6-rowed	GRC	Europe			SAMEA110189568	HOR 763 BRG	76.0816	4.67294	99.8128	1.9699	3.02225	3.7006	1.30781
HOR-7647	PGR	spring	6-rowed	PAK	Asia			SAMEA110189610	HOR 7647 BRG	69.9143	6.7876	78.9859	4.02372	6.68547	3.58957	1.30564
HOR-7657	PGR	spring	6-rowed	PAK	Asia			SAMEA6618886	HOR 7657 BRG	66.781	5.4759	71.075	5.55746	5.86449	5.16771	1.30943
HOR-7679	PGR	spring	6-rowed	PAK	Asia			SAMEA110189623	HOR 7679 BRG	65.9506	7.26596	73.8389	5.68779	5.95428	4.97678	5.34272
HOR-770	PGR	spring	6-rowed	ALB	Europe			SAMEA110189633	HOR 770 BRG	72.4733	4.87203	101.126	4.93762	3.28655	2.98104	1.34501
HOR-771	PGR	spring	6-rowed	GRC	Europe			SAMEA110189569	HOR 771 BRG	76.8301	3.38204	110.21	4.36238	3.85782	1.93477	1.35322
HOR-7973	PGR	spring	6-rowed	TUR	Asia			SAMEA110189467	HOR 7973 BRG	71.6736	4.52567	90.5928	3.69493	4.48107	2.45754	1.3483
HOR-8008	PGR	spring	2-rowed	TUR	Asia			SAMEA110189250	HOR 8008 BRG	69.9167	4.62386	91.0928	4.50861	4.4001	3.8133	1.34669
HOR-8039	PGR	spring	2-rowed	TUR	Asia			SAMEA110189251	HOR 8039 BRG	68.8344	6.22306	85.8948	4.80386	4.78202	4.78453	1.34204
HOR-8060	PGR	spring	2-rowed	TUR	Asia			SAMEA110189268	HOR 8060 BRG	73.4034	4.37549	83.5449	4.77636	4.82573	5.64136	1.36134
HOR-8091	PGR	spring	2-rowed	TUR	Asia			SAMEA110189269	HOR 8091 BRG	69.7275	4.49916	86.8298	4.74595	5.69166	4.26835	1.35322
HOR-8112	PGR	spring	2-rowed	TUR	Asia			SAMEA110189270	HOR 8112 BRG	73.6427	6.1046	91.1362	4.58974	5.10455	1.9168	1.344
HOR-8117	PGR	spring	2-rowed	TUR	Asia			SAMEA6618885	HOR 8117 BRG	70.3461	5.05338	91.7071	4.86618	4.64258	3.18072	1.34352
HOR-8118	PGR	spring	2-rowed	TUR	Asia			SAMEA110189271	HOR 8118 BRG	70.7148	3.6339	77.0594	6.09876	5.39636	4.49706	1.30778
HOR-8134	PGR	spring	2-rowed	TUR	Asia			SAMEA110189252	HOR 8134 BRG	71.3478	6.11541	87.6055	3.8444	4.55002	4.60042	1.344
HOR-8138	PGR	spring	2-rowed	TUR	Asia			SAMEA110189253	HOR 8138 BRG	68.044	6.05801	84.45	4.9416	5.41426	2.58901	1.27369
HOR-8148	PGR	spring	2-rowed	TUR	Asia			SAMEA6435264	HOR 8148 BRG	69.9099	6.00048	91.5639	4.49473	5.2463	5.12101	1.34709
HOR-8170	PGR	spring	2-rowed	TUR	Asia			SAMEA110189254	HOR 8170 BRG	69.4989	6.01484	82.8077	4.24176	5.49827	5.71483	1.34501
HOR-8195	PGR	spring	2-rowed	TUR	Asia			SAMEA110189255	HOR 8195 BRG	69.7892	5.01647	91.289	4.55466	5.47343	2.39979	1.35853
HOR-8216	PGR	spring	6-rowed	USA	Americas			SAMEA110189422	HOR 8216 BRG	71.6114	3.95324	98.8608	5.85715	4.82153	2.8837	1.34798
HOR-826	PGR	spring	2-rowed	AUT	Europe			SAMEA110189272	HOR 826 BRG	74.7251	4.17933	104.938	4.03662	3.4826	1.84906	1.34412
HOR-8277	PGR	spring	6-rowed	IND	Asia			SAMEA110189468	HOR 8277 BRG	71.1197	4.39213	96.0717	5.7882	5.92766	1.15223	1.41353
HOR-8331	PGR	spring	6-rowed	IND	Asia			SAMEA110189521	HOR 8331 BRG	66.8306	6.76383	88.5262	4.4183	5.82621	4.80293	3.88906
HOR-8338	PGR	spring	6-rowed	IND	Asia			SAMEA110189469	HOR 8338 BRG	67.2631	6.77961	79.3316	3.04605	5.75976	3.74353	1.30755
HOR-8347	PGR	spring	6-rowed	IND	Asia			SAMEA110189523	HOR 8347 BRG	68.1961	6.70361	83.9923	4.84201	6.34125	4.042	1.30154
HOR-8370	PGR	spring	6-rowed	IND	Asia			SAMEA6618884	HOR 8370 BRG	69.135	5.39683	87.0939	4.22347	5.6751	3.5914	3.81159
HOR-8385	PGR	spring	6-rowed	IND	Asia			SAMEA110189526	HOR 8385 BRG	68.0501	5.8684	84.2701	3.09807	4.91831	6.13456	1.34599
HOR-8391	PGR	spring	6-rowed	IND	Asia			SAMEA110189471	HOR 8391 BRG	64.3948	5.42189	82.0643	1.87731	6.14197	5.35826	1.27269
HOR-8400	PGR	spring	6-rowed	IND	Asia			SAMEA110189472	HOR 8400 BRG	75.4304	3.41188	93.3196	4.44796	3.99319	2.37579	1.27476
HOR-8428	PGR	spring	6-rowed	IND	Asia			SAMEA110189473	HOR 8428 BRG	70.7128	5.1607	89.3853	4.88887	3.34773	3.36611	1.34036
HOR-8446	PGR	spring	6-rowed	IND	Asia			SAMEA110189474	HOR 8446 BRG	65.7053	4.36612	85.6977	3.84015	5.27742	4.10731	1.3453
HOR-8452	PGR	winter	6-rowed	NLD	Europe			SAMEA110189375	HOR 8452 BRG	136.383	2.46277	124.686	4.52638	4.21358	2.91384	0.937512
HOR-8454	PGR	spring	6-rowed	IRQ	Asia			SAMEA110189539	HOR 8454 BRG	69.0116	3.5448	84.6588	4.87627	5.97015	4.36171	1.34283
HOR-846	PGR	spring	6-rowed	GRC	Europe			SAMEA110189558	HOR 846 BRG	68.0929	5.55701	87.8324	4.66861	3.49127	6.59409	1.30728
HOR-8662	PGR	spring	2-rowed	CSK	Europe			SAMEA110189222	HOR 8662 BRG	74.1223	1.68054	85.1182	2.5707	3.75325	4.30891	1.3483
HOR-8668	PGR	spring	2-rowed	GBR	Europe			SAMEA110189223	HOR 8668 BRG	74.1675	1.77838	84.2611	2.02625	2.33278	4.18398	1.3239
HOR-868	PGR	spring	6-rowed	GRC	Europe			SAMEA110189559	HOR 868 BRG	69.5708	5.68494	90.0986	4.4278	2.68394	4.81	1.30759
HOR-8685	PGR	winter	6-rowed	POL	Europe			SAMEA110189492	HOR 8685 BRG	134.807	5.11159	123.461	3.43991	5.59337	2.94593	1.29537
HOR-8700	PGR	winter	6-rowed	ROU	Europe			SAMEA110189423	HOR 8700 BRG	137.989	2.04605	109.456	4.55612	3.21788	3.7821	1.27541
HOR-8704	PGR	winter	6-rowed	NPL	Asia			SAMEA110189480	HOR 8704 BRG	132.26	6.30724	118.49	5.59415	5.27262	5.12048	2.23196
HOR-8710	PGR	winter	6-rowed	NPL	Asia			SAMEA6618867	HOR 8710 BRG	129.627	5.67132	111.123	2.95782	5.58737	5.34357	5.71267
HOR-8711	PGR	spring	6-rowed	NPL	Asia			SAMEA6618879	HOR 8711 BRG	66.3065	3.85647	72.6891	3.72311	3.73884	5.70201	1.34599
HOR-872	PGR	spring	6-rowed	IND	Asia			SAMEA110189530	HOR 872 BRG	65.2133	3.11769	82.8851	5.25076	4.27983	5.16893	1.83124
HOR-8736	PGR	winter	6-rowed	NPL	Asia			SAMEA110189722	HOR 8736 BRG	130.174	5.43725	113.19	6.46937	6.13468	6.86026	3.23583
HOR-8749	PGR	spring	6-rowed	NPL	Asia			SAMEA110189536	HOR 8749 BRG	65.8016	5.11973	88.9718	3.85576	5.90502	3.27485	1.31016
HOR-8751	PGR	spring	6-rowed	NPL	Asia			SAMEA110189537	HOR 8751 BRG	65.8407	3.86244	99.3722	2.77361	5.38503	3.261	1.31186
HOR-876	PGR	spring	2-rowed	GRC	Europe			SAMEA110189278	HOR 876 BRG	72.9605	3.30161	111.981	3.92582	4.3866	2.83671	1.3587
HOR-8760	PGR	winter	6-rowed	NPL	Asia			SAMEA6618868	HOR 8760 BRG	138.021	3.45304	128.388	3.74645	3.65803	4.88365	2.66315
HOR-877	PGR	spring	2-rowed	GRC	Europe			SAMEA110189284	HOR 877 BRG	71.1067	3.29903	108.047	2.73324	4.02876	2.9167	1.29858
HOR-8787	PGR	spring	6-rowed	NPL	Asia			SAMEA110189543	HOR 8787 BRG	65.7943	4.63895	95.4306	3.29753	4.70005	4.41126	1.34204
HOR-8808	PGR	spring	2-rowed	POL	Europe			SAMEA110189308	HOR 8808 BRG	72.6479	4.01528	107.483	3.56346	3.36529	2.94275	1.32296
HOR-8819	PGR	spring	6-rowed	POL	Europe			SAMEA6618878	HOR 8819 BRG	74.8892	4.57637	96.7908	3.17506	2.95307	3.31305	1.32144
HOR-8868	PGR	winter	2-rowed	USA	Americas			SAMEA110189200	HOR 8868 BRG	139.631	5.30479	129.205	5.77566	4.43101	5.25769	1.88444
HOR-8879	PGR	spring	6-rowed	USA	Americas			SAMEA110189376	HOR 8879 BRG	68.5131	4.37146	87.9472	4.34546	5.43301	3.3249	1.34645
HOR-8891	PGR	spring	2-rowed	GBR	Europe			SAMEA110189201	HOR 8891 BRG	75.7029	3.34717	92.912	3.04093	3.00797	3.36595	1.30835
HOR-8903	PGR	winter	6-rowed	FRA	Europe			SAMEA110189425	HOR 8903 BRG	132.954	2.17942	97.7406	4.83918	4.46561	3.55379	1.59457
HOR-8908	PGR	winter	2-rowed	ROU	Europe			SAMEA110189224	HOR 8908 BRG	133.81	5.37573	111.351	3.53347	6.22094	5.66236	5.60535
HOR-8915	PGR	spring	6-rowed	UKR	Europe			SAMEA110189703	HOR 8915 BRG	71.368	3.85308	99.2165	4.42058	4.27544	2.60569	1.3442
HOR-8919	PGR	spring	2-rowed	NLD	Europe			SAMEA110189225	HOR 8919 BRG	76.7995	1.33771	87.8458	3.0608	2.70974	2.9679	1.85012
HOR-892	PGR	spring	2-rowed	TUR	Asia			SAMEA110189298	HOR 892 BRG	74.0505	4.09234	96.7122	3.28884	4.29226	3.91731	1.36166
HOR-9043	PGR	spring	6-rowed	ETH	Africa			SAMEA6435265	HOR 9043 BRG	70.1525	4.5847	85.0167	3.21282	5.8863	3.87862	1.3215
HOR-919	PGR	spring	2-rowed	TUR	Asia			SAMEA110189300	HOR 919 BRG	70.2114	4.6412	91.9756	2.35803	3.48032	5.10268	1.30752
HOR-9240	PGR	winter	6-rowed	AUT	Europe			SAMEA110189377	HOR 9240 BRG	137.885	2.79735	112.001	3.98001	3.65362	3.22143	1.07966
HOR-9249	PGR	winter	6-rowed	ITA	Europe			SAMEA110189673	HOR 9249 BRG	134.288	5.04481	128.705	4.84687	3.67404	3.4324	1.91765
HOR-9250	PGR	winter	6-rowed	ITA	Europe			SAMEA6618869	HOR 9250 BRG	142.229	3.87651	136.099	2.56357	1.7499	3.88699	3.39377
HOR-9255	PGR	winter	6-rowed	ITA	Europe			SAMEA110189674	HOR 9255 BRG	141.63	5.02322	138.384	2.6609	2.15952	2.7079	3.91249
HOR-9271	PGR	winter	6-rowed	ITA	Europe			SAMEA110189493	HOR 9271 BRG	134.076	4.9408	132.91	3.16845	5.07251	2.02532	1.29102
HOR-9288	PGR	winter	6-rowed	CHN	Asia			SAMEA110189426	HOR 9288 BRG	128.065	4.77716	96.8751	3.7574	7.78396	5.86222	3.05194
HOR-9292	PGR	spring	6-rowed	SUN	Europe			SAMEA110189427	HOR 9292 BRG	74.8324	4.04332	93.9044	4.5127	4.33322	1.96285	1.37049
HOR-93	PGR	spring	6-rowed	AUT	Europe			SAMEA110189535	HOR 93 BRG	74.9089	4.36456	101.964	3.66536	3.92077	3.8335	1.34036
HOR-9455	PGR	spring	2-rowed	CSK	Europe			SAMEA110189202	HOR 9455 BRG	77.7717	0.893707	88.7216	2.14404	3.51326	1.78089	1.37677
HOR-9492	PGR	spring	6-rowed	USA	Americas			SAMEA6618875	HOR 9492 BRG	73.2027	3.87534	100.209	4.40212	4.64609	2.46565	1.34669
HOR-9515	PGR	spring	2-rowed	USA	Americas			SAMEA110189273	HOR 9515 BRG	70.3384	3.39656	107.366	3.93925	5.74539	2.93839	1.34434
HOR-9519	PGR	winter	6-rowed	USA	Americas			SAMEA110189428	HOR 9519 BRG	131.783	5.47791	107.439	3.39894	6.62873	5.66224	4.80625
HOR-9532	PGR	spring	6-rowed	USA	Americas			SAMEA110189378	HOR 9532 BRG	71.9049	4.28999	100.372	4.85136	3.93189	3.14801	1.32944
HOR-9535	PGR	spring	2-rowed	ISR	Asia			SAMEA110189203	HOR 9535 BRG	71.7048	3.86001	105.308	4.31141	3.89711	5.18566	2.35851
HOR-9558	PGR	spring	6-rowed	CHN	Asia			SAMEA6618874	HOR 9558 BRG	67.1732	7.06709	93.0304	4.083	5.77139	4.95011	1.34253
HOR-9559	PGR	spring	6-rowed	COL	Americas			SAMEA110189531	HOR 9559 BRG	67.8112	4.74008	97.1273	4.28179	4.40365	4.21967	1.41353
HOR-9573	PGR	spring	6-rowed	USA	Americas			SAMEA110189429	HOR 9573 BRG	67.2979	4.83495	99.515	4.06261	4.42595	3.68661	1.34645
HOR-9658	PGR	spring	2-rowed	SVK	Asia			SAMEA110189311	HOR 9658 BRG	76.0256	1.21816	88.1585	3.6514	3.73659	3.33662	1.36007
HOR-9676	PGR	spring	2-rowed	SVK	Asia			SAMEA110189312	HOR 9676 BRG	76.4192	1.24856	83.899	2.28271	3.95519	5.0929	1.31335
HOR-9709	PGR	spring	6-rowed	ITA	Europe			SAMEA110189680	HOR 9709 BRG	74.5923	4.32039	97.3015	3.74421	3.81779	2.05235	1.34253
HOR-980	PGR	winter	6-rowed	GRC	Europe			SAMEA110189557	HOR 980 BRG	133.929	4.26131	120.783	3.30678	3.09268	5.89084	4.24665
HOR-9815	PGR	spring	6-rowed	USA	Americas			SAMEA110189476	HOR 9815 BRG	73.2405	3.98924	103.45	4.41113	3.13092	2.36493	1.34798
HOR-9841	PGR	spring	6-rowed	LBY	Africa			SAMEA110189494	HOR 9841 BRG	66.5685	1.96462	82.8005	6.17273	5.59361	3.53497	1.34489
HOR-9846	PGR	spring	2-rowed	LBY	Africa			SAMEA110189259	HOR 9846 BRG	65.594	3.76463	81.8474	3.93637	4.8482	4.40178	1.3442
HOR-987	PGR	winter	6-rowed	GRC	Europe			SAMEA110189570	HOR 987 BRG	136.64	4.97354	132.679	4.4835	5.87886	3.27755	1.21262
HOR-9910	PGR	spring	6-rowed	ITA	Europe			SAMEA110189686	HOR 9910 BRG	75.2382	4.77244	93.7413	3.41469	3.20143	3.35853	1.35265
HOR-9911	PGR	spring	6-rowed	ITA	Europe			SAMEA110189687	HOR 9911 BRG	73.3735	4.55921	114.608	4.64815	3.40989	3.67014	1.30881
HOR-9930	PGR	spring	6-rowed	LBY	Africa			SAMEA110189681	HOR 9930 BRG	68.3124	4.82936	81.6324	4.72474	3.76489	2.01402	1.33038
HOR-997	PGR	winter	6-rowed	GRC	Europe			SAMEA6618870	HOR 997 BRG	137.387	3.11416	120.459	3.88009	3.80887	3.3696	1.66874
HOR-9976	PGR	spring	6-rowed	PAK	Asia			SAMEA110189607	HOR 9976 BRG	70.1899	5.22506	92.2422	3.02146	5.81437	1.96053	1.34711
Ida	Elite	winter	2-rowed	DEU	Europe	KWS Lochow GmbH	2014	SAMEA110189905	Ida	133.966	2.15951	100.299	2.44762	6.73214	3.40049	1.22678
Infinity	Elite	winter	2-rowed	GBR	Europe	KWS UK	2013	SAMEA110189941	Infinity	137.444	2.03981	98.6086	3.00407	2.28675	3.30372	1.22181
Irina	Elite	spring	2-rowed	DEU	Europe	KWS Lochow GmbH	2012	SAMEA110189768	Irina	75.7111	1.58508	73.5201	1.45728	3.43551	3.18443	1.31556
Iron	Elite	spring	2-rowed	DNK	Europe	Nordic Seed	2010	SAMEA110189812	Iron	75.5861	1.58567	81.1348	2.8903	2.18733	3.00061	1.31212
Isocel	Elite	winter	6-rowed	FRA	Europe	Secobra Recherches	2012	SAMEA110190001	Isocel	133.897	1.2461	100.929	4.29024	3.58689	4.41194	2.52101
Jaguar	Elite	winter	6-rowed	FRA	Europe	KWS Momont	2019	SAMEA110189906	Jaguar	133.314	1.6008	108.317	4.26348	3.84766	3.96341	1.51604
Jakubus	Elite	winter	6-rowed	POL	Europe	Nordsaat	2017	SAMEA110189970	Jakubus	134.588	1.37877	102.874	2.96171	4.51131	3.165	1.51604
Jersey	Elite	spring	2-rowed	FRA	Europe	Limagrain	1999	SAMEA110189783	Jersey	74.0858	1.91048	89.0523	1.92441	2.84783	4.27432	1.8083
Jessie	Elite	spring	2-rowed	DNK	Europe	KWS Lochow GmbH	2019	SAMEA110189769	Jessie	72.3542	1.27893	73.7468	1.18015	4.14362	4.23815	1.32808
Joker	Elite	winter	6-rowed	DEU	Europe	KWS Lochow GmbH	2015	SAMEA110189907	Joker	134.794	2.32387	103.132	4.15701	3.29758	5.2572	1.81027
Journey	Elite	winter	6-rowed	DEU	Europe	KWS Lochow GmbH	2018	SAMEA110189908	Journey	136.535	1.05435	111.533	3.44225	3.21009	3.37276	1.65322
Joy	Elite	winter	2-rowed	DEU	Europe	KWS Lochow GmbH	2012	SAMEA110189909	Joy	138.578	1.92453	97.7574	4.29563	3.0841	4.6303	2.77763
Jule	Elite	winter	6-rowed	DEU	Europe	B.Eckendorf	2018	SAMEA110189871	Jule	134.479	1.96695	110.062	4.52179	3.24089	3.37183	1.27976
Kampa	Elite	spring	2-rowed	CZE	Europe	Limagrain	2015	SAMEA110189784	Kampa	74.5764	1.64473	76.4691	1.60724	2.41505	4.85358	1.32295
Kangoo	Elite	spring	2-rowed	DEU	Europe	Limagrain	2007	SAMEA110189785	Kangoo	75.2581	1.36799	84.275	2.27526	1.8874	2.97369	1.30824
Kathleen	Elite	winter	6-rowed	DEU	Europe	Ackermann	2009	SAMEA110189971	Kathleen	134.559	1.72257	112.741	1.98049	4.36905	3.43039	1.65322
Katniss	Elite	spring	2-rowed	Unknown	Unknown	Nordic Seed	2017	SAMEA110189813	Katniss	75.1777	1.81973	85.4269	1.33541	4.24181	2.92348	1.27877
Keeper	Elite	winter	6-rowed	DEU	Europe	KWS Lochow GmbH	2013	SAMEA110189910	Keeper	138.051	1.87566	110.912	3.1944	3.60286	3.38022	1.43785
Kelim	Elite	spring	2-rowed	GBR	Europe	Syngenta	2012	SAMEA110189846	Kelim	75.8587	1.92228	88.1325	1.29663	3.04084	4.40845	1.32941
Kellie	Elite	spring	2-rowed	DEU	Europe	KWS Lochow GmbH	2020	SAMEA110189770	Kellie	74.2292	1.61408	75.6805	1.68295	3.15265	3.87579	1.30826
Ketos	Elite	winter	6-rowed	FRA	Europe	Limagrain	2002	SAMEA110189952	Ketos	133.239	1.59223	95.2045	3.90314	4.05174	3.13331	1.77759
Klarinette	Elite	spring	2-rowed	DEU	Europe	Secobra Recherches	2018	SAMEA110189829	Klarinette	73.7008	1.31792	80.5762	1.23074	3.09482	3.19429	1.27509
Kosmos	Elite	winter	6-rowed	DEU	Europe	KWS Lochow GmbH	2015	SAMEA110189911	Kosmos	137.655	1.66292	104.33	3.02258	4.61789	2.39093	1.21648
Kucyk	Elite	spring	2-rowed	POL	Europe	Danko	2012	SAMEA110189734	Kucyk	73.5813	1.83804	88.4864	1.29867	2.84095	3.16512	1.30767
Lancelot	Elite	winter	6-rowed	Unknown	Unknown	Selgen	2013	SAMEA110190022	Lancelot	137.714	1.37722	105.521	4.36761	4.49366	3.50098	1.03776
Laureate	Elite	spring	2-rowed	DEU	Europe	Syngenta	2016	SAMEA110189847	Laureate	75.1602	1.71708	79.0996	1.51621	3.42308	4.30873	1.27434
Laurielle	Elite	winter	6-rowed	DEU	Europe	Nordsaat	2019	SAMEA110189972	Laurielle	133.39	1.78516	108.783	3.47201	3.94101	3.60693	1.76989
Laurikka	Elite	spring	2-rowed	DNK	Europe	Nordic Seed	2013	SAMEA110189814	Laurikka	71.9754	1.69181	73.7594	1.27622	3.56963	4.67552	1.30866
Laurin	Elite	winter	6-rowed	Unknown	Unknown	Nordsaat	2019	SAMEA110189973	Laurin	135.813	1.07931	109.373	3.71707	3.20794	2.85074	2.16222
Lautine	Elite	winter	2-rowed	POL	Europe	Nordsaat	2019	SAMEA110189974	Lautine	134.97	1.03888	105.932	2.87397	2.98778	5.24287	1.16657
Leandra	Elite	spring	2-rowed	DEU	Europe	J.Breun	2017	SAMEA110189746	Leandra	75.1642	1.90777	78.6311	1.38438	2.90042	5.29627	1.32442
Leibniz	Elite	winter	6-rowed	DEU	Europe	KWS Lochow GmbH	2007	SAMEA110189912	Leibniz	137.377	1.85578	108.936	3.27938	4.22059	3.92032	1.29102
Lentia	Elite	winter	2-rowed	AUT	Europe	Nordsaat	2016	SAMEA110189975	Lentia	133.975	1.79797	103.774	2.66132	5.13991	3.25712	1.07966
Leopard	Elite	winter	2-rowed	Unknown	Unknown	Sejet	2013	SAMEA110190011	Leopard	137.66	1.21462	98.7473	3.1507	2.29273	3.13188	2.40857
Lester	Elite	winter	6-rowed	Unknown	Unknown	Selgen	2010	SAMEA110190023	Lester	136.571	1.41188	104.738	3.42624	3.98105	3.86493	1.93751
Liga	Elite	winter	2-rowed	DEU	Europe	KWS Lochow GmbH	2012	SAMEA110189913	Liga	137.635	1.41952	103.669	4.26856	2.4349	4.11469	1.92635
Lomerit	Elite	winter	6-rowed	DEU	Europe	KWS Lochow GmbH	1999	SAMEA110190008	Lomerit	134.83	1.69042	110.549	3.54009	3.49932	4.56001	1.41548
Loreley	Elite	winter	6-rowed	DEU	Europe	Ackermann	2013	SAMEA110189976	Loreley	136.388	2.31743	105.139	2.8459	3.40955	4.73098	1.78885
Lucienne	Elite	winter	6-rowed	DEU	Europe	B.Eckendorf	2017	SAMEA110189872	Lucienne	135.351	1.46829	106.668	3.04925	3.19042	4.26907	1.33103
Luran	Elite	winter	6-rowed	Unknown	Unknown	Selgen	1998	SAMEA110190024	Luran	132.897	1.44587	106.501	3.40088	3.89414	4.34083	2.29972
Luxor	Elite	winter	6-rowed	Unknown	Unknown	Selgen	1996	SAMEA110190025	Luxor	136.847	1.35404	104.936	3.68387	3.30104	3.51361	1.94751
Maltesse	Elite	winter	2-rowed	FRA	Europe	Secobra Recherches	2015	SAMEA110190002	Maltesse	135.878	1.60874	100.101	3.63467	3.00655	4.24604	1.07966
Malwinta	Elite	winter	2-rowed	DEU	Europe	B.Eckendorf	2006	SAMEA110189873	Malwinta	136.93	2.02094	101.235	2.27944	2.41658	3.68631	1.5524
Malz	Elite	spring	2-rowed	Unknown	Unknown	Limagrain	2002	SAMEA110189787	Malz	74.9873	1.52537	79.2713	2.38395	3.49059	4.18269	1.30709
Marcada	Elite	spring	6-rowed	Unknown	Unknown			SAMEA110189771	Marcada	75.7768	2.10052	80.2625	2.11299	2.65564	3.48647	1.3091
Mars	Elite	spring	2-rowed	CZE	Europe	Selgen	1983	SAMEA110189843	Mars	74.332	1.52276	78.8158	1.73965	4.19659	4.5321	1.31521
Matros	Elite	winter	2-rowed	Unknown	Unknown	Sejet	2009	SAMEA110190012	Matros	137.384	1.48425	107.474	2.70499	2.21643	3.76816	1.10193
Maybrit	Elite	winter	6-rowed	DEU	Europe	B.Eckendorf	2001	SAMEA110189874	Maybrit	136.974	1.8701	110.243	3.41692	3.8901	3.25892	1.08463
Melania	Elite	winter	6-rowed	HUN	Europe	Nordsaat	2014	SAMEA110189977	Melania	134.725	1.85769	108.903	3.3282	4.06726	4.52246	1.41113
Melia	Elite	winter	6-rowed	DEU	Europe	Streng-Engelen	2019	SAMEA110190028	Melia	134.259	1.88245	120.445	2.75643	4.3842	2.67656	1.29102
Melius	Elite	spring	2-rowed	DEU	Europe	Syngenta	2012	SAMEA110189848	Melius	73.9019	2.12746	79.2951	1.30919	3.6543	4.06151	1.31502
Meridian	Elite	winter	6-rowed	DEU	Europe	KWS Lochow GmbH	2009	SAMEA110190009	Meridian	135.153	1.73666	107.668	3.63763	3.87921	3.5784	1.36395
Milford	Elite	spring	2-rowed	DEU	Europe	J.Breun	2011	SAMEA110189747	Milford	73.927	1.65299	77.2822	3.39386	1.89728	4.74505	1.25883
Mirabelle	Elite	winter	6-rowed	DEU	Europe	B.Eckendorf	2018	SAMEA110189875	Mirabelle	135.697	2.19561	113.761	3.42981	2.90209	3.13398	1.21262
Mizzi	Elite	winter	6-rowed	DEU	Europe	J.Breun	2019	SAMEA110189896	Mizzi	135.213	1.59659	111.11	3.54521	3.82009	2.93477	1.51107
Monique	Elite	winter	6-rowed	DEU	Europe	B.Eckendorf	2015	SAMEA110189876	Monique	134.429	1.73322	108.521	3.18443	3.02501	3.56645	1.93751
Monroe	Elite	winter	2-rowed	AUT	Europe	Saatzucht Donau	2014	SAMEA110189991	Monroe	134.769	1.11206	104.047	3.45887	3.22524	3.79116	1.23174
Moselle	Elite	winter	2-rowed	GBR	Europe	KWS UK	2016	SAMEA110189916	Moselle	135.846	1.58714	95.907	2.98932	2.3823	1.46222	1.21648
Mountain	Elite	winter	2-rowed	GBR	Europe	Limagrain	2020	SAMEA110189953	Mountain	133.432	1.63417	94.3948	3.65846	3.4918	3.09739	1.40422
Nabuco	Elite	spring	2-rowed	FRA	Europe	Limagrain	2016	SAMEA110189788	Nabuco	74.8134	1.86571	86.9753	1.50489	2.8439	3.31467	1.32762
Natasia	Elite	winter	2-rowed	DEU	Europe	Sejet	2010	SAMEA110190013	Natasia	134.083	2.17892	80.7794	2.35176	4.75213	4.81646	6.45941
Nerz	Elite	winter	6-rowed	DEU	Europe	KWS Lochow GmbH	2008	SAMEA110189917	Nerz	138.92	2.85163	106.016	3.23973	3.03895	4.61626	1.46882
Newway	Elite	spring	2-rowed	DNK	Europe	Nordic Seed	2019	SAMEA110189815	Newway	72.7133	2.35176	75.459	1.23815	4.10465	5.05185	1.31723
NFC_Tipple	Elite	spring	2-rowed	DEU	Europe	Syngenta	2004	SAMEA110189849	NFC Tipple	76.041	1.33176	76.7955	1.42563	2.75149	3.86201	1.31287
Normandy	Elite	winter	2-rowed	DEU	Europe	Nordic Seed	2020	SAMEA110189962	Normandy	136.692	1.47868	97.5752	3.41261	2.06199	4.49539	1.21648
Odyssey	Elite	spring	2-rowed	Unknown	Unknown	Limagrain	2012	SAMEA110189789	Odyssey	75.0898	2.22341	80.8613	1.45114	3.51569	4.67102	1.30934
Okal	Elite	winter	6-rowed	Unknown	Unknown	Selgen	1992	SAMEA110190026	Okal	136.837	1.15306	101.118	3.75896	4.86542	3.19529	1.16222
Olympus	Elite	spring	2-rowed	Unknown	Unknown	Limagrain	2017	SAMEA110189790	Olympus	76.196	1.96594	79.1398	1.46824	2.42213	3.75763	1.34281
Optic	Elite	spring	2-rowed	Unknown	Unknown	Syngenta	1994	SAMEA110189850	Optic	77.4467	2.1899	82.5146	1.61138	2.45301	3.50917	1.30219
Orbit	Elite	winter	6-rowed	DEU	Europe	KWS Lochow GmbH	2017	SAMEA110189918	Orbit	135.038	2.15662	105.869	3.64693	4.05461	3.60617	1.55299
Orphelia	Elite	spring	2-rowed	DEU	Europe	KWS Lochow GmbH	2011	SAMEA110189772	Orphelia	74.9931	1.54378	75.3128	1.18084	2.43991	4.30726	1.30688
Orthega	Elite	spring	2-rowed	DEU	Europe	KWS Lochow GmbH	1998	SAMEA110189773	Orthega	75.9218	1.58852	82.0254	2.00775	2.3371	4.47639	1.31047
Orwell	Elite	winter	2-rowed	GBR	Europe	KWS UK	2014	SAMEA110189942	Orwell	137.085	1.0546	95.1191	4.42583	2.99716	3.66493	1.02215
Otto	Elite	winter	6-rowed	DEU	Europe	B.Eckendorf	2012	SAMEA110189877	Otto	135.258	1.59313	102.92	4.63627	4.1676	3.85695	1.15096
Overture	Elite	spring	2-rowed	DEU	Europe	Limagrain	2012	SAMEA110189791	Overture	75.9461	1.75284	82.7667	1.26865	3.30189	4.74951	1.30802
Oxygene	Elite	winter	6-rowed	DEU	Europe	KWS Lochow GmbH	2018	SAMEA110189934	Oxygene	134.286	1.49171	108.094	4.27235	5.20644	4.38893	1.03776
Padura	Elite	winter	2-rowed	DEU	Europe	Sejet	2017	SAMEA110190014	Padura	136.707	1.59808	103.154	3.17274	2.53669	2.40098	1.08463
Paradies	Elite	winter	6-rowed	DEU	Europe	DSV	2019	SAMEA110189885	Paradies	133.365	1.92032	116.868	3.94968	3.42212	4.28795	1.41548
Paso	Elite	winter	6-rowed	Unknown	Unknown	Limagrain	2012	SAMEA110189954	Paso	135.17	1.24346	108.48	2.78551	2.67236	3.56281	1.36892
Passenger	Elite	spring	2-rowed	DEU	Europe	Secobra Recherches	2011	SAMEA110189830	Passenger	73.8844	1.6765	80.2978	1.91094	2.6842	4.0254	2.82782
Paulis	Elite	spring	2-rowed	Unknown	Unknown	Limagrain	2010	SAMEA110189792	Paulis	76.8317	1.50569	80.4878	2.73542	2.99247	3.72684	1.30052
Paustian	Elite	spring	2-rowed	DEU	Europe	Sejet	2014	SAMEA110190015	Paustian	75.0814	1.42456	84.4699	1.48887	2.8436	4.44437	1.25269
Pearl	Elite	winter	2-rowed	Unknown	Unknown	Limagrain	1997	SAMEA110189955	Pearl	137.495	1.31943	110.86	2.55314	2.29186	2.81819	1.66812
Penguin	Elite	winter	2-rowed	POL	Europe	Sejet	2013	SAMEA110190016	Penguin	134.909	1.38353	85.6884	2.04579	4.25223	5.43968	6.45941
Petrus	Elite	spring	2-rowed	Unknown	Unknown	Limagrain	2013	SAMEA110189793	Petrus	74.0671	1.63829	80.5912	1.48383	2.8245	4.53386	1.31322
Pewter	Elite	spring	2-rowed	DEU	Europe	Secobra Recherches	2001	SAMEA110189831	Pewter	76.1202	1.76321	78.4916	1.50212	3.31104	3.75722	1.31381
Piroska	Elite	winter	2-rowed	HRV	Europe	Saatzucht Donau	2018	SAMEA110189992	Piroska	133.994	1.22215	100.162	3.0127	2.36969	3.06205	1.16657
Pixel	Elite	winter	6-rowed	FRA	Europe	Secobra Recherches	2017	SAMEA110190003	Pixel	133.272	1.60825	98.0318	3.4938	3.01923	4.09478	1.82093
Planet	Elite	spring	2-rowed	DEU	Europe	RAGT	2014	SAMEA110189915	Planet	72.4169	1.75086	84.0484	2.45122	3.66317	4.0413	1.31362
Propino	Elite	spring	2-rowed	DEU	Europe	Syngenta	2009	SAMEA110189851	Propino	76.5864	1.13185	83.2424	1.19444	2.9171	4.50134	1.31076
Prunella	Elite	spring	2-rowed	FRA	Europe	Secobra Recherches	2014	SAMEA110189832	Prunella	72.6084	1.35444	85.2154	1.42439	2.6885	4.28375	1.30905
Quadriga	Elite	winter	6-rowed	DEU	Europe	Secobra Recherches	2014	SAMEA110190004	Quadriga	137.652	1.11062	111.705	3.59417	3.42223	2.26178	1.22678
Quench	Elite	spring	2-rowed	DEU	Europe	Syngenta	2006	SAMEA110189852	Quench	74.3731	1.85146	79.4697	1.32355	3.50794	4.2168	1.30802
Raceway	Elite	spring	2-rowed	DNK	Europe	Nordic Seed	2019	SAMEA110189816	Raceway	73.131	1.53146	81.2585	1.19996	3.57777	4.09639	1.30849
Radegast	Elite	spring	2-rowed	Unknown	Unknown	Limagrain	2005	SAMEA110189794	Radegast	76.5862	1.41368	88.4931	1.26617	4.39217	3.62577	1.66704
Rafaela	Elite	winter	6-rowed	BEL	Europe	Limagrain	2014	SAMEA110189956	Rafaela	132.81	1.62727	106.593	4.13549	4.01243	2.94757	1.41548
Regency	Elite	spring	2-rowed	DNK	Europe	Nordic Seed	2016	SAMEA110189817	Regency	75.2372	1.31275	84.2408	1.38584	2.939	4.25818	1.30814
Retriever	Elite	winter	2-rowed	GBR	Europe	Sejet	2003	SAMEA110190017	Retriever	136.049	1.73821	99.2124	3.78554	3.54441	3.31247	1.27541
Return	Elite	winter	2-rowed	DNK	Europe	Nordic Seed	2019	SAMEA110190035	Return	137.288	1.71612	102.785	3.02905	2.35211	2.28738	1.56119
Rhyncostar	Elite	spring	2-rowed	FRA	Europe	Secobra Recherches	2012	SAMEA110189833	Rhyncostar	75.8613	1.87265	76.4668	1.59492	3.3754	3.81225	1.31002
Rubino	Elite	winter	6-rowed	DEU	Europe	B.Eckendorf	2019	SAMEA110189878	Rubino	134.408	1.78252	109.513	3.36826	3.99682	3.73904	1.21648
Saffron	Elite	winter	2-rowed	GBR	Europe	KWS UK	2005	SAMEA110190042	Saffron	137.703	1.15172	89.7879	4.30665	2.12901	2.02275	2.2244
Salamandre	Elite	winter	2-rowed	FRA	Europe	Secobra Recherches	2010	SAMEA110190005	Salamandre	133.725	1.65161	99.1204	3.78517	2.63599	4.34645	1.03776
Sanette	Elite	spring	2-rowed	EST	Europe	Syngenta	2012	SAMEA110189853	Sanette	76.1125	1.44053	79.8093	1.18851	3.3785	3.52215	1.31035
Sassy	Elite	spring	2-rowed	DEU	Europe	KWS Lochow GmbH	2014	SAMEA110189774	Sassy	75.5515	2.18642	86.1728	1.41609	2.53243	3.73135	1.32748
Saturn	Elite	winter	6-rowed	DEU	Europe	J.Breun	2010	SAMEA110189897	Saturn	134.778	1.41919	100.282	3.63901	4.82482	4.03179	1.08463
Scala	Elite	winter	2-rowed	DEU	Europe	KWS Lochow GmbH	2012	SAMEA110189919	Scala	135.676	1.79465	94.039	3.45684	3.0052	4.35118	3.39377
Scarpia	Elite	winter	6-rowed	DEU	Europe	B.Eckendorf	2007	SAMEA110189879	Scarpia	135.41	1.41363	109.16	4.1477	3.28314	4.4313	1.37389
Scholar	Elite	spring	2-rowed	Unknown	Unknown	Syngenta	2014	SAMEA110189854	Scholar	75.7155	1.60152	73.6714	1.45055	2.31145	4.20889	1.32284
Sebastian	Elite	winter	2-rowed	Unknown	Unknown	Sejet	2002	SAMEA110190018	Sebastian	133.116	1.3254	73.7331	2.44678	3.21385	6.24306	6.45941
Semper	Elite	winter	6-rowed	DEU	Europe	KWS Lochow GmbH	2009	SAMEA110189920	Semper	133.91	1.46398	113.298	2.90931	2.90418	3.32572	1.36892
Senta	Elite	winter	6-rowed	AUT	Europe	Saatzucht Donau	2019	SAMEA110189993	Senta	132.577	1.57655	112.89	2.49467	3.99068	1.15455	2.16657
Sienna	Elite	spring	2-rowed	Unknown	Unknown	Limagrain	2018	SAMEA110189795	Sienna	75.2177	1.73442	85.9556	1.25307	3.52204	3.35898	1.30752
Skyway	Elite	spring	2-rowed	DNK	Europe	Nordic Seed	2020	SAMEA110189818	Skyway	75.1625	1.46727	87.6911	1.43158	3.54532	3.94643	1.31541
Somerset	Elite	winter	2-rowed	DEU	Europe	KWS Lochow GmbH	2015	SAMEA110189921	Somerset	136.938	1.35988	101.495	4.05392	3.17822	4.04194	1.37389
Sonnengold	Elite	winter	6-rowed	Unknown	Unknown	Secobra Recherches	2016	SAMEA110190036	Sonnengold	136.519	1.86213	105.108	4.64137	4.20878	3.54736	1.29537
Souleyka	Elite	winter	6-rowed	POL	Europe	Nordsaat	2009	SAMEA110189978	Souleyka	134.436	1.71134	104.697	4.23334	4.20967	3.6847	1.27541
Soulmate	Elite	spring	2-rowed	DNK	Europe	Nordic Seed	2015	SAMEA110189819	Soulmate	74.8216	1.26778	76.9246	1.36413	3.62115	4.65399	1.31653
Spectra	Elite	spring	2-rowed	DEU	Europe	KWS Lochow GmbH + Sejet	2013	SAMEA110189775	Spectra	73.9178	1.37905	79.9159	1.23569	3.55301	4.76542	1.27244
Spitfire	Elite	spring	2-rowed	Unknown	Unknown	Selgen	2018	SAMEA110189844	Spitfire	72.5273	2.10558	79.7864	1.83437	4.24666	3.52207	1.27912
Stairway	Elite	spring	2-rowed	DNK	Europe	Nordic Seed	2019	SAMEA110189914	Stairway	74.3504	1.94242	80.5122	1.27879	3.12611	4.09767	1.30895
Stanza	Elite	spring	2-rowed	Unknown	Unknown	Syngenta	2018	SAMEA110189855	Stanza	75.1164	2.17771	84.3471	2.01974	3.89029	3.1202	1.30837
Suez	Elite	winter	2-rowed	HRV	Europe	Saatzucht Donau	2018	SAMEA110189994	Suez	136.591	1.0594	96.2787	2.6812	3.02188	3.91653	1.9133
Sunshine	Elite	spring	2-rowed	DEU	Europe	J.Breun	2009	SAMEA110189748	Sunshine	73.7741	1.72132	85.186	1.88358	2.60634	3.08243	1.33942
Tamina	Elite	winter	6-rowed	DEU	Europe	DSV	2014	SAMEA110189886	Tamina	136.695	1.22316	111.008	2.68134	2.99777	3.19439	1.39987
Tango	Elite	spring	2-rowed	Unknown	Unknown	Limagrain	2014	SAMEA110189796	Tango	74.0331	1.40941	80.1972	1.51313	2.7352	4.23624	1.31667
Tenor	Elite	winter	6-rowed	DEU	Europe	KWS Lochow GmbH	2011	SAMEA110189922	Tenor	136.69	1.26003	107.031	3.35065	3.92937	2.80692	1.29537
Tepee	Elite	winter	2-rowed	Unknown	Unknown	Syngenta	2011	SAMEA110190032	Tepee	135.437	1.52077	98.1636	3.53865	3.82386	4.68952	1.36395
Tesla	Elite	spring	2-rowed	Unknown	Unknown	Limagrain	2011	SAMEA110189797	Tesla	75.724	1.36518	85.4888	1.17495	2.65165	3.89056	1.30993
Thessa	Elite	spring	2-rowed	DEU	Europe	KWS Lochow GmbH	2012	SAMEA110189776	Thessa	72.5562	1.3235	80.568	1.23454	3.50359	3.79705	1.30931
Tinka	Elite	spring	2-rowed	DEU	Europe	KWS Lochow GmbH	2013	SAMEA110189777	Tinka	73.7653	1.94881	86.3829	2.14628	3.02622	3.43963	1.30989
Titus	Elite	winter	6-rowed	DEU	Europe	B.Eckendorf	2010	SAMEA110189880	Titus	135.641	1.24921	118.934	2.86205	3.45836	2.80473	1.78885
Tocada	Elite	spring	2-rowed	DEU	Europe	KWS Lochow GmbH	2003	SAMEA110189778	Tocada	74.8863	1.72242	80.5435	2.54845	3.04531	4.66099	1.3146
Tolar	Elite	spring	2-rowed	Unknown	Unknown	Limagrain	1997	SAMEA110189798	Tolar	74.4605	1.58092	82.3194	2.91279	2.38941	4.95566	1.27347
Tomy	Elite	winter	6-rowed	DEU	Europe	KWS Lochow GmbH	2017	SAMEA110189923	Tomy	136.621	1.37347	111.338	3.9463	3.55495	4.6021	1.03776
Tonic	Elite	winter	6-rowed	DEU	Europe	KWS Lochow GmbH	2014	SAMEA110189924	Tonic	135.581	1.83699	105.781	3.01128	4.49527	4.84454	1.33103
Topeka	Elite	winter	2-rowed	HRV	Europe	Saatzucht Donau	2018	SAMEA110189995	Topeka	135.248	1.53355	100.357	2.52924	3.75317	0.916171	1.89507
Tosca	Elite	spring	2-rowed	Unknown	Unknown	Limagrain	2019	SAMEA110189799	Tosca	74.0212	2.00463	76.6636	1.19261	3.91157	3.616	1.3089
Tower	Elite	winter	2-rowed	GBR	Europe	KWS UK	2013	SAMEA110189935	Tower	135.879	2.01188	99.3887	3.84133	2.23015	3.61634	0.937512
Traveler	Elite	spring	2-rowed	FRA	Europe	Secobra Recherches	2011	SAMEA110189834	Traveler	74.3428	1.49373	84.1094	2.18202	2.02029	3.41996	1.254
Triumph	Elite	winter	6-rowed	Unknown	Unknown	Limagrain	2017	SAMEA110189957	Triumph	137.495	1.4627	103.824	3.22849	2.4892	1.31824	1.29102
Tungsten	Elite	spring	2-rowed	Unknown	Unknown	Syngenta	2019	SAMEA110189856	Tungsten	76.0561	1.75675	82.404	1.62128	3.68232	4.50053	1.30871
Valerie	Elite	winter	2-rowed	FRA	Europe	J.Breun	2018	SAMEA110189898	Valerie	133.294	1.4712	99.6622	2.65892	5.14921	3.17799	1.32717
Venture	Elite	winter	2-rowed	Unknown	Unknown	Syngenta	2011	SAMEA110190033	Venture	135.962	1.71119	98.9238	3.15163	2.72555	3.99931	1.16222
Vermont	Elite	spring	2-rowed	DEU	Europe	KWS Lochow GmbH	2016	SAMEA110189779	Vermont	75.0948	1.48297	77.4536	1.21857	3.25814	3.98755	1.28501
Veronika	Elite	winter	6-rowed	Unknown	Unknown	Limagrain	2016	SAMEA110189958	Veronika	134.589	1.48379	109.411	3.28343	3.20861	4.14151	1.53993
Vespa	Elite	spring	2-rowed	Unknown	Unknown	Limagrain	2012	SAMEA110189800	Vespa	74.6734	1.59173	79.2062	1.56972	4.32112	3.27814	1.32895
Visuel	Elite	winter	6-rowed	FRA	Europe	Secobra Recherches	2017	SAMEA110190006	Visuel	132.568	1.57366	102.844	3.78933	4.28824	5.0622	1.94248
Waggon	Elite	spring	2-rowed	Unknown	Unknown	Syngenta	2003	SAMEA110189857	Waggon	75.704	1.73108	82.6215	1.57153	3.11291	3.75853	1.3081
Wallace	Elite	winter	6-rowed	DEU	Europe	KWS Lochow GmbH	2019	SAMEA110189925	Wallace	135.555	1.21099	109.121	3.79667	3.80501	4.37087	2.81524
Wanda	Elite	winter	2-rowed	AUT	Europe	Saatzucht Donau	2016	SAMEA110189996	Wanda	133.238	1.29375	94.9365	2.79168	3.29614	2.9337	1.02215
Wenke	Elite	winter	6-rowed	Unknown	Unknown	Nordsaat	2018	SAMEA110189979	Wenke	134.738	1.93199	93.9298	3.01409	3.73689	4.36981	1.33103
Westminster	Elite	spring	2-rowed	Unknown	Unknown	Limagrain	2005	SAMEA110189801	Westminster	73.9673	2.06681	90.6479	1.18311	2.15795	4.23503	1.30862
William	Elite	winter	6-rowed	DEU	Europe	KWS Lochow GmbH	2018	SAMEA110189926	William	135.292	1.81968	108.519	3.25249	3.92463	4.03687	1.44172
Willis	Elite	spring	2-rowed	DEU	Europe	KWS Lochow GmbH	2020	SAMEA110189780	Willis	73.0573	1.87242	81.6637	1.76064	3.25921	3.0081	1.31147
Wintmalt	Elite	winter	2-rowed	DEU	Europe	KWS Lochow GmbH	2007	SAMEA110189927	Wintmalt	138.762	1.10925	96.6603	2.57218	3.04294	3.60822	2.28667
Yatzy	Elite	winter	2-rowed	Unknown	Unknown	Sejet	2005	SAMEA110190019	Yatzy	134.068	0.993583	100.046	2.20409	2.7936	2.58169	1.16222
Yvonne	Elite	winter	2-rowed	Unknown	Unknown	Nordsaat	2018	SAMEA110189980	Yvonne	137.542	1.06982	101.769	2.67299	2.63086	2.67062	2.27106
Zappa	Elite	winter	6-rowed	FRA	Europe	Limagrain	2019	SAMEA110189959	Zappa	130.466	2.19884	105.801	4.60483	3.93477	4.49585	2.93751
Zebra	Elite	winter	6-rowed	BEL	Europe	Limagrain	2018	SAMEA110189960	Zebra	131.672	2.55703	98.0481	2.17561	3.17805	4.91467	1.41113
Zenek	Elite	winter	6-rowed	POL	Europe	Danko	2013	SAMEA110189881	Zenek	133.829	1.78683	105.545	2.60668	3.08	3.1327	1.32717
Zephyr	Elite	winter	2-rowed	Unknown	Unknown	Sejet	2007	SAMEA110190020	Zephyr	138.187	1.96161	104.385	2.48032	3.29876	3.12254	1.23174
Zhana	Elite	spring	2-rowed	SVK	Asia	Secobra Recherches	2012	SAMEA110189835	Zhana	73.0769	2.008	82.4413	1.23597	2.47451	4.40912	1.30154
Zirene	Elite	winter	2-rowed	Unknown	Unknown	Sejet	2014	SAMEA110190021	Zirene	138.469	1.73855	99.0084	2.59397	2.03758	2.531	1.08463
Zita	Elite	winter	2-rowed	POL	Europe	Nordsaat	2017	SAMEA110189981	Zita	135.418	1.29539	102.099	2.16248	4.3024	4.24029	1.94248
Zodiac	Elite	winter	6-rowed	FRA	Europe	Limagrain	2020	SAMEA110189961	Zodiac	132.635	1.93429	107.627	3.22768	4.87119	3.78147	2.00286

## Sheet: S2
Table S2 Summary of all the QTLs of four disease resistance traits
† representative SNP
‡ phenotypic variation explaination
QTL ID	group	model	traits	chromosome	rep_SNP†	Prep_SNP	PVE‡ (%)	total SNP number (N)	significant marker number (N)
qBLU1.1	Elite_Spring	GEMMA	BLU	1	chr1H_22923805_G_A	1.12e-08	23.31	15	1
qRHY1.1	Elite_Winter	GEMMA	RHY	1	chr1H_475903018_A_T	2.79e-08	47.81	171	1
qRHY1.2	Elite_Winter	GEMMA	RHY	1	chr1H_477676856_A_G	3.19e-10	14.66	503	1
qPUC1.1	PGR_Winter	BLINK	PUC	1	chr1H_515029548_G_A	2.68306e-08	11.02	553	1
qBLU1.2	Elite_Spring	GEMMA	BLU	1	chr1H_57483240_A_G	1.25e-08	27.05	1	1
qPUC2.1	PGR_Spring	GEMMA	PUC	2	chr2H_25766132_G_T	1.98e-08	24.18	4223	5
qPUC2.2	PGR_Spring	GEMMA	PUC	2	chr2H_26075337_T_C	3.47e-09	0.01	479	1
qRHY2.1	Elite_Winter	GEMMA	RHY	2	chr2H_464737735_C_T	1.38348e-08	4.73	8399	2
qRHY2.2	Elite_Winter	GEMMA	RHY	2	chr2H_476632102_A_T	1.38e-09	0.07	9783	2
qRHY2.3	Elite_Winter	GEMMA	RHY	2	chr2H_506642116_A_T	9.72e-10	0.93	679	1
qPUC2.3	PGR_Spring	GEMMA/BLINK	PUC	2	chr2H_5164562_G_A	1.8e-10	0.02	375	3
qPUC2.4	PGR_Spring	BLINK	PUC	2	chr2H_545819278_C_G	7.11e-09	8.48	2627	1
qRHY2.4	PGR_Winter	BLINK	RHY	2	chr2H_618603024_A_T	2.30581e-09	18.67	151	1
qBLU2.1	Elite_Winter	BLINK	BLU	2	chr2H_625114692_C_A	1.22e-09	24.17	127	1
qRHY2.5	Elite_Winter	GEMMA	RHY	2	chr2H_631323790_T_C	1.13e-08	3.62	11	1
qPUC2.5	Elite_Winter	BLINK	PUC	2	chr2H_654406014_A_C	6.33e-12	32.65	795	1
qBLU2.2	Elite_Spring	BLINK	BLU	2	chr2H_90378623_C_A	3.08151e-16	3.01	3	1
qRHY2.6	Elite_Winter	GEMMA	RHY	2	chr2H_95930209_G_A	3.98e-10	1.39	31	1
qRHY3.1	Elite_Winter	GEMMA/BLINK	RHY	3	chr3H_15447999_G_A	2.47e-26	4.59	479	1
qRHY3.2	Elite_Winter	GEMMA	RHY	3	chr3H_15784499_A_G	8.87e-10	0.04	31	1
qRHY3.3	Elite_Winter	GEMMA	RHY	3	chr3H_265607303_T_C	4.41e-09	0.01	7451	1
qRAM3.1	PGR_Spring	BLINK	RAM	3	chr3H_339478630_G_A	5.35e-09	42.62	11755	1
qBLU3.1	Elite_Spring	BLINK	BLU	3	chr3H_354805178_G_A	1.19e-09	1.47	1	1
qRHY3.4	Elite_Winter	GEMMA	RHY	3	chr3H_384666914_T_G	4.08e-22	0.19	9743	6
qRHY4.1	Elite_Winter	GEMMA	RHY	4	chr4H_31479156_C_T	4.65e-08	1.45	819	1
qBLU4.1	Elite_Spring	GEMMA	BLU	4	chr4H_486954870_C_A	4.17e-09	11.31	9	2
qBLU4.2	Elite_Spring	GEMMA	BLU	4	chr4H_486971845_A_C	1.15e-09	4.89	5	1
qBLU4.3	Elite_Spring	BLINK	BLU	4	chr4H_527013271_G_A	1.63e-13	4.89	9	1
qBLU4.4	Elite_Spring	GEMMA/BLINK	BLU	4	chr4H_592456613_G_A	1.3e-20	20.71	1703	607
qPUC4.1	PGR_Spring	BLINK	PUC	4	chr4H_592842459_C_T	2.33e-09	2.99	467	1
qBLU4.5	Elite_Spring	GEMMA	BLU	4	chr4H_603955845_G_A	4.16e-08	0.15	503	1
qRHY5.1	Elite_Winter	BLINK	RHY	5	chr5H_288264829_G_A	1.19e-11	2.79	23	1
qRHY5.2	PGR_Winter	BLINK	RHY	5	chr5H_34902976_T_G	6.97226e-10	26.38	1709	1
qRHY5.3	Elite_Winter	GEMMA	RHY	5	chr5H_429160292_T_C	2.64e-08	0.5	11	1
qRAM5.2	PGR_Spring	BLINK	RAM	5	chr5H_489882777_G_T	2.23e-09	25.17	2843	1
qPUC5.1	Elite_Spring	GEMMA/BLINK	PUC	5	chr5H_530992783_C_T	8.59e-15	26.86	1212	263
qPUC5.2	PGR_Spring	BLINK	PUC	5	chr5H_537046879_T_G	1.12e-08	1.91	647	1
qRHY5.4	Elite_Winter	GEMMA	RHY	5	chr5H_538914564_G_A	7.45e-09	0.11	3	1
qRHY5.5	Elite_Winter	GEMMA	RHY	5	chr5H_541792519_G_A	2.67e-11	0.05	23	1
qRHY5.6	Elite_Winter	BLINK	RHY	5	chr5H_543798531_A_G	2.95e-08	0.91	203	1
qRHY5.7	Elite_Winter	BLINK	RHY	5	chr5H_563244586_C_A	2.1e-09	2.16	631	1
qBLU5.1	PGR_Spring	BLINK	BLU	5	chr5H_567846359_C_T	6.89e-10	15.38	119	1
qBLU6.1	PGR_Spring	BLINK	BLU	6	chr6H_12519190_C_T	1.19e-08	16.12	595	1
qPUC6.1	Elite_Winter	BLINK	PUC	6	chr6H_353019243_A_G	4.97e-12	15.29	16915	1
qPUC6.2	PGR_Spring	BLINK	PUC	6	chr6H_362501151_G_A	8.59e-17	10.12	3307	1
qPUC6.3	Elite_Winter	BLINK	PUC	6	chr6H_383814143_G_A	7.34e-15	13.67	8223	1
qRHY6.1	Elite_Winter	BLINK	RHY	6	chr6H_421702790_A_G	2.78e-09	2.26	3	1
qPUC6.4	Elite_Winter	BLINK	PUC	6	chr6H_47974101_G_A	1.12e-08	16.12	3	1
qRHY7.1	PGR_Winter	BLINK	RHY	7	chr7H_42709269_A_G	1.78945e-10	19.67	1	1

## Sheet: S3
Table S3 Summary of all the QTLs of three agronomy traits
† representative SNP
‡ phenotypic variation explaination
QTL ID	group	model	traits	chromosome	rep_SNP†	Prep_SNP	PVE‡ (%)	total SNP number (N)	significant marker number (N)
qHD1.3	PGR_Winter	BLINK	HD	1	chr1H_11498672_T_C	7.58e-10	3.52	17	1
qHD1.2	PGR_Spring	BLINK	HD	1	chr1H_25823488_C_A	1.63e-09	1.59	79	1
qHD1.1	Elite_Winter	BLINK	HD	1	chr1H_452821264_G_A	2.83e-10	20.29	1499	1
qHD2.3	PGR_Spring	GEMMA	HD	2	chr2H_21987991_G_A	1.49e-08	13.27	2664	3
qPH2.2	PGR_Winter	GEMMA	PH	2	chr2H_23959864_G_C	2.08e-09	11.75	452	1
qHD2.1	PGR_Spring	GEMMA/BLINK	HD	2	chr2H_25759158_A_G	2.05e-41	79.52	5319	328
qHD2.2	PGR_Spring	GEMMA/BLINK	HD	2	chr2H_452931691_A_G	6.37e-25	1.18	23604	3
qPH2.1	PGR_Spring	BLINK	PH	2	chr2H_635514616_G_A	9.05e-09	5.21	1224	1
qHD2.4	PGR_Winter	BLINK	HD	2	chr2H_9429243_T_C	2.32e-10	26.26	388	1
qPH3.1	PGR_Winter	BLINK	PH	3	chr3H_135024836_A_T	7.79e-11	29.48	2441	1
qLOD3.1	PGR_Spring	BLINK	LOD	3	chr3H_144951781_T_G	3.83e-09	23.59	5059	1
qHD3.2	PGR_Winter	BLINK	HD	3	chr3H_243935675_T_C	3.42e-11	0.99	8969	1
qHD3.3	PGR_Winter	BLINK	HD	3	chr3H_2555321_A_G	4.56e-10	1.19	351	1
qPH3.3	PGR_Spring	BLINK	PH	3	chr3H_400555783_G_A	1.42e-09	0.12	17039	1
qPH3.2	PGR_Spring	GEMMA/BLINK	PH	3	chr3H_564115121_G_A	1.59e-14	21.51	4204	95
qHD3.1	Elite_Winter	BLINK	HD	3	chr3H_586761148_T_A	1e-14	20.64	1217	1
qHD4.2	PGR_Spring	BLINK	HD	4	chr4H_150760165_G_A	1.04e-08	0.39	4	1
qHD4.1	PGR_Spring	BLINK	HD	4	chr4H_560270205_T_A	7.58e-12	0.45	1389	1
qHD5.2	PGR_Spring	BLINK	HD	5	chr5H_533609851_C_T	5.36e-10	0.6	3274	1
qHD5.3	PGR_Spring	BLINK	HD	5	chr5H_547049999_T_C	2.25e-09	0.01	2144	1
qHD5.1	Elite_Winter	BLINK	HD	5	chr5H_572484229_G_T	2.28e-09	5.44	49	1
qPH5.1	Elite_Winter	BLINK	PH	5	chr5H_6715241_C_T	5.33e-09	14.32	873	1
qHD7.1	PGR_Spring	GEMMA/BLINK	HD	7	chr7H_42116879_T_G	7.87e-18	1.55	2949	27

## Sheet: S4
Table S4 Summary of all the novel resistance alleles
† resistance allele frequency in plant genetic resources
‡ phenotypic variation explaination
marker	group	resistance allele	RAF_PGR†	trait	effect	PVE‡
chr1H_477676856_A_G	winter	G	0.0451389	RHY	-2.53798	14.66
chr2H_506642116_A_T	winter	T	0.0277778	RHY	-2.5125	0.93
chr2H_618603024_A_T	winter	T	0.0520833	RHY	-0.595909	18.67
chr3H_15447999_G_A	winter	A	0.0416667	RHY	-3.55737	4.59
chr4H_589834135_G_A	spring	A	0.0400763	BLU	-0.765958	1.72
chr4H_589971599_G_A	spring	A	0.0324427	BLU	-0.765958	0.59
chr4H_589988601_T_C	spring	C	0.312977	BLU	-0.774093	0.6
chr4H_590224093_G_C	spring	C	0.00572519	BLU	-0.637041	0.11
chr4H_590354936_A_G	spring	G	0.00381679	BLU	-0.653226	0.03
chr4H_590416389_C_T	spring	T	0.0114504	BLU	-0.722092	0.02
chr4H_590746412_G_A	spring	A	0.173664	BLU	-0.786945	0.93
chr4H_590761920_C_A	spring	A	0.00763359	BLU	-0.786945	0.38
chr4H_590770752_G_A	spring	A	0.0248092	BLU	-0.786945	0.22
chr4H_591684775_A_G	spring	G	0.0419847	BLU	-0.643963	0.31
chr4H_591725728_A_G	spring	G	0.00572519	BLU	-0.688934	0.41
chr4H_591831181_A_G	spring	G	0.295802	BLU	-0.798603	0.5
chr4H_591849435_C_T	spring	T	0.288168	BLU	-0.756555	0.51
chr4H_591856380_C_T	spring	T	0.295802	BLU	-0.798603	3.09
chr4H_592091543_A_C	spring	C	0.0610687	BLU	-0.815379	1.86

## Sheet: S5
Table S5 Summary of all the rare resistance alleles
† resistance allele frequency in elite materials
‡ resistance allele frequency in plant genetic resources
§ phenotypic variation explaination
marker	group	resistance allele	RAF_Elt†	RAF_PGR‡	trait	effect	PVE § (%)
chr1H_22923805_G_A	spring	G	0.046875	0.660305	BLU	0.517483	23.31
chr2H_90378623_C_A	spring	C	0.03125	0.759542	BLU	0.414747	3.01
chr3H_354805178_G_A	spring	A	0.03125	0.01	BLU	-0.265344	1.47
chr4H_589880692_T_C	spring	C	0.015625	0.108779	BLU	-0.633131	4.15
chr4H_590301894_T_G	spring	G	0.0078125	0.00763359	BLU	-0.572988	1.72
chr4H_590438124_C_T	spring	T	0.0234375	0.01	BLU	-0.58046	0.05
chr4H_590444358_A_G	spring	G	0.0078125	0.15458	BLU	-0.647806	0.14
chr4H_590692995_G_A	spring	A	0.0078125	0.0381679	BLU	-0.725454	0.04
chr4H_590741245_C_T	spring	T	0.0390625	0.112595	BLU	-0.508206	0.4
chr4H_591012637_G_A	spring	A	0.0078125	0	BLU	-0.685187	0.33
chr4H_591077419_T_A	spring	A	0.0078125	0.0916031	BLU	-0.731287	0.05
chr4H_591500215_T_G	spring	G	0.015625	0.263359	BLU	-0.4942	0.6
chr4H_591710533_T_C	spring	C	0.03125	0.177481	BLU	-0.601633	0.02
chr4H_591744481_T_C	spring	C	0.0234375	0.0515267	BLU	-0.61448	0.16
chr4H_591844926_C_A	spring	A	0.0078125	0.0152672	BLU	-0.726567	0.6
chr4H_592241935_C_T	spring	T	0.03125	0.0515267	BLU	-0.485418	0.24
chr4H_592253195_G_T	spring	T	0.0078125	0.0706107	BLU	-0.709654	0.04
chr4H_592337680_T_C	spring	C	0.0078125	0.0362595	BLU	-0.764316	0.32
chr5H_531338709_G_A	spring	A	0.046875	0.01	PUC	-0.516213	1.49
chr5H_531347955_G_A	spring	A	0.046875	0.00381679	PUC	-0.491175	1.27
chr5H_532733861_G_T	spring	T	0.0078125	0.00763359	PUC	-0.663214	0.71
chr3H_15784499_A_G	winter	G	0.0176471	0.0173611	RHY	-0.618077	0.04
chr6H_47974101_G_A	winter	A	0.0470588	0.440972	PUC	-0.451119	16.12
chr6H_362501151_G_A	spring	A	0.03125	0.589695	PUC	-0.258336	10.12

## Sheet: S6
Table S6 Mantel test for comparison of distance matrices
group	trait	Samples (N)	Mantel statistic r	p-value	group	trait	Samples (N)	Mantel statistic r	p-value
Elite_Spring	PUC	128	0.02505	0.248	Spring	PUC	652	0.2651	0.001
PGR_Spring	PUC	524	0.2001	0.001
Elite_Spring	BLU	128	0.06993	0.039	Spring	BLU	652	0.08486	0.001
PGR_Spring	BLU	524	0.03777	0.003
Elite_Spring	RAM	128	0.2965	0.001	Spring	RAM	652	0.1208	0.001
PGR_Spring	RAM	524	0.08101	0.001
Elite_Spring	PLH	128	0.08206	0.026	Spring	PLH	652	0.04166	0.007
PGR_Spring	PLH	524	0.1649	0.001
Elite_Spring	HD	128	-0.02308	0.73	Spring	HD	652	0.3242	0.001
PGR_Spring	HD	524	0.2179	0.001
Elite_Spring	LOD	128	0.1258	0.007	Spring	LOD	652	0.2416	0.001
PGR_Spring	LOD	524	0.1543	0.001
Elite_Winter	PUC	170	0.2365	0.001	Winter	PUC	458	0.3794	0.001
PGR_Winter	PUC	288	0.2921	0.001
Elite_Winter	RHY	170	0.1392	0.001	Winter	RHY	458	0.33	0.001
PGR_Winter	RHY	288	0.3041	0.001
Elite_Winter	BLU	170	0.08058	0.001	Winter	BLU	458	0.09392	0.001
PGR_Winter	BLU	288	0.009203	0.322
Elite_Winter	PLH	170	0.3273	0.001	Winter	PLH	458	0.212	0.001
PGR_Winter	PLH	288	0.2116	0.001
Elite_Winter	LOD	170	0.000372	0.471	Winter	LOD	458	0.4812	0.001
PGR_Winter	LOD	288	0.1851	0.001
Elite_Winter	HD	170	0.09562	0.001	Winter	HD	458	0.1553	0.001
PGR_Winter	HD	288	0.1476	0.001
